# Supplementary material for: Aerobic Exercise Preserves Skeletal Muscle Function in Middle-Aged Mice Through the miR-150-5p/miR-199a-5p–Wnt/FZD4 Signaling Pathway
Source: Biology (Basel). 2026 Jun 25;15(13):1001. doi: 10.3390/biology15131001 (PMC13359755; doi:10.3390/biology15131001)
Supplement: Supplementary file 1 [file biology-15-01001-s001.zip › Supplementary File S2.xlsx]

## Sheet: Sheet1
red is pvalue<0.001,orange is pvalue <0.01,blue is pvalue<0.05,green is pvalue <0.1.
Index	miR_name	miR_seq	pvalue(ANOVA)	MC(mean)	OC(mean)	OE(mean)	MC/MC_1(norm)	MC/MC_2(norm)	MC/MC_3(norm)	OC/OC_1(norm)	OC/OC_2(norm)	OC/OC_3(norm)	OE/OE_1(norm)	OE/OE_2(norm)	OE/OE_3(norm)	MC_1(raw)	MC_2(raw)	MC_3(raw)	OC_1(raw)	OC_2(raw)	OC_3(raw)	OE_1(raw)	OE_2(raw)	OE_3(raw)	Expression level
1	mmu-miR-150-5p	TCTCCCAACCCTTGTACCAGTG	7.64042e-05	1313.78	1758.26	1043.89	1375.74	1226.54	1339.08	1791.27	1674.78	1808.73	1030.42	1126.88	974.367	880	669	631	778	730	2394	639	555	664	middle
2	mmu-miR-30b-5p	TGTAAACATCCTACACTCAGCT	0.00440872	7185.26	7623.93	5789.51	7212.71	7014.57	7328.49	7107.52	7333.09	8431.18	5834.23	5658.75	5875.55	4613.67	3826	3453.33	3087	3196.33	11159.3	3618	2787	4004	middle
3	mmu-miR-199a-5p	CCCAGTGTTCAGACTACCTGTTC	0.00481401	4838.4	6108.53	3912.03	4976.1	5039.08	4500.02	6313.19	5782.96	6229.45	4776.4	3367.44	3592.25	3183	2748.5	2120.5	2742	2520.67	8245.17	2962	1658.5	2448	middle
4	mmu-miR-409-5p	AGGTTACCCGAGCAACTTTGCAT	0.00570836	26.3597	19.8552	44.9701	20.3234	31.1677	27.5879	23.024	22.9422	13.5995	53.2144	40.6082	41.0878	13	17	13	10	10	18	33	20	28	middle
5	mmu-let-7a-1-3p	CTATACAATCTACTGTCTTTCC	0.00770881	119.629	142.754	72.7736	118.032	114.587	126.268	118.574	150.271	159.416	92.7221	50.7603	74.8384	75.5	62.5	59.5	51.5	65.5	211	57.5	25	51	middle
6	mmu-miR-361-3p_R-2	TCCCCCAGGTGTGATTCTGATTT	0.00875462	1232.94	1001.54	1350.25	1281.94	1241.21	1175.67	994.638	1151.7	858.279	1361	1344.13	1345.62	820	677	554	432	502	1136	844	662	917	middle
7	mmu-miR-504-5p	AGACCCTGGTCTGCACTCTATC	0.00969577	452.661	488.118	741.883	494.014	456.515	407.452	423.642	468.021	572.69	630.51	741.1	854.039	316	249	192	184	204	758	391	365	582	middle
8	PC-3p-15954_640	ATTAGGGTGCAGAGCCAGGA	0.00995088	73.8591	80.7655	36.4783	89.1102	75.1692	57.298	75.9793	71.1208	95.1965	43.5391	36.5474	29.3484	57	41	27	33	31	126	27	18	20	middle
9	mmu-miR-497a-5p_R-1	CAGCAGCACACTGTGGTTTGT	0.0109825	666.009	989.328	525.198	589.378	636.188	772.462	868.006	908.511	1191.47	591.809	420.295	563.489	377	347	364	377	396	1577	367	207	384	middle
10	mmu-miR-329-5p_R+1	AGAGGTTTTCTGGGTCTCTGTTT	0.0111964	79.7044	50.6004	88.7194	87.5468	75.1692	76.3973	50.6529	55.0613	46.0872	82.2404	107.612	76.3059	56	41	36	22	24	61	51	53	52	middle
11	mmu-miR-3535	TGGATATGATGACTGATTACCTGAGA	0.0119448	36.9096	70.9269	38.5087	43.7734	33.0011	33.9544	85.1889	55.0613	72.5306	43.5391	42.6386	29.3484	28	18	16	37	24	96	27	21	20	middle
12	mmu-let-7j_R-1_1ss8TG	TGAGGTAGTAGTTTGTGCTGTTA	0.0138686	1796.99	2116.6	1863.02	1804.87	1713.31	1872.8	2089.43	2254.07	2006.3	1820.58	1826.35	1942.13	1154.5	934.5	882.5	907.5	982.5	2655.5	1129	899.5	1323.5	middle
13	PC-3p-51602_67	AAGCAAGATTGCAAGAACTGC	0.014552	57.6772	5.03685	3.38402	79.7302	67.8356	25.4658	0	0	15.1105	0	10.1521	0	51	37	12	0	0	20	0	5	0	middle
14	mmu-miR-486b-3p_R+2	CGGGGCAGCTCAGTACAGGATG	0.015095	1001.59	771.725	1245.34	1088.86	932.281	983.616	602.078	967.013	746.083	1103.8	1308.6	1323.61	696.5	508.5	463.5	261.5	421.5	987.5	684.5	644.5	902	middle
15	mmu-miR-195a-3p_R+1	CCAATATTGGCTGTGCTGCTCCA	0.0167406	60.7077	40.6701	19.8022	51.5901	60.502	70.0309	36.8384	45.8844	39.2874	24.1884	0	35.2181	33	33	33	16	20	52	15	0	24	middle
16	mmu-miR-136-3p_L+1R-1	CATCATCGTCTCAAATGAGTCT	0.0198568	152.538	88.2082	105.063	170.404	130.171	157.039	69.0721	114.711	80.8414	112.879	115.733	86.5778	109	71	74	30	50	107	70	57	59	middle
17	mmu-miR-486b-3p_R+3	CGGGGCAGCTCAGTACAGGATGT	0.020103	1822.19	1383.21	2165.06	2028.43	1709.64	1728.49	1101.7	1703.46	1344.46	1918.14	2236.5	2340.54	1297.5	932.5	814.5	478.5	742.5	1779.5	1189.5	1101.5	1595	middle
18	mmu-miR-32-5p_R-1	TATTGCACATTACTAAGTTGC	0.020364	39.4629	34.5586	16.8103	46.9001	31.1677	40.3208	34.536	32.1191	37.0208	27.4135	14.2129	8.80452	30	17	19	15	14	49	17	7	6	middle
19	mmu-miR-195a-5p_R+1	TAGCAGCACAGAAATATTGGCA	0.0254117	957.965	1168.79	709.991	1099.03	790.193	984.677	1181.13	1043.87	1281.37	899.807	631.458	598.708	703	431	464	513	455	1696	558	311	408	middle
20	mmu-miR-322-5p	CAGCAGCAATTCATGTTTTGGA	0.0276649	574.597	575.756	338.752	576.871	546.352	600.568	626.254	644.676	456.339	467.642	290.349	258.266	369	298	283	272	281	604	290	143	176	middle
21	mmu-miR-486a-5p	TCCTGTACTGAGCTGCCCCGAG	0.0278041	22307.9	17766.1	30497	22422.9	22183.2	22317.6	13646.3	23394.2	16257.8	24301.2	33693.6	33496.1	14343	12099.5	10516.5	5927	10197	21518.5	15070	16594.5	22826.5	high
22	mmu-miR-27a-3p_1ss21CA	TTCACAGTGGCTAAGTTCCGA	0.0286597	9441.16	12893.8	6641.87	9231.5	8899.3	10192.7	12913	9751.58	16016.8	8542.52	5703.42	5679.65	5905	4854	4803	5608.5	4250.5	21199.5	5297.5	2809	3870.5	high
23	mmu-miR-298-5p_R-2	GGCAGAGGAGGGCTGTTCTTC	0.0332471	10.3304	6.04422	28.1624	9.38002	11.0004	10.6107	0	0	18.1327	20.9633	38.5778	24.9461	6	6	5	0	0	24	13	19	17	middle
24	mmu-let-7a-1-3p_1ss22CT	CTATACAATCTACTGTCTTTCT	0.0363882	851.631	899.001	544.779	755.873	892.863	906.157	710.291	1039.28	947.431	646.636	386.793	600.909	483.5	487	427	308.5	453	1254	401	190.5	409.5	middle
25	mmu-miR-218-5p	TTGTGCTTGATCTAACCATGT	0.0379778	13.5848	35.6744	22.0682	10.9434	12.8338	16.9772	39.1408	21.7951	46.0872	17.7381	21.3193	27.1473	7	7	8	17	9.5	61	11	10.5	18.5	middle
26	mmu-miR-5621-3p	TGGGCCCTCCAGACCTCATGC	0.0406	53.485	30.7414	50.8678	62.5335	38.5013	59.4202	32.2336	25.2364	34.7543	46.7642	58.8819	46.9575	40	21	28	14	11	46	29	29	32	middle
27	mmu-miR-378a-3p	ACTGGACTTGGAGTCAGAAGG	0.0414393	258294	215120	311648	259757	258025	257101	183897	275427	186036	276251	322925	335766	166156	140736	121151	79871.7	120053	246233	171312	159044	228814	high
28	mmu-miR-1839-5p	AAGGTAGATAGAACAGGTCTTG	0.0459092	1096.13	1080.54	1612.24	1117.79	958.865	1211.75	849.587	1195.29	1196.76	1296.5	1918.74	1621.5	715	523	571	369	521	1584	804	945	1105	middle
29	mmu-miR-15b-3p_R-1	CGAATCATTATTTGCTGCTCT	0.0477852	27.9292	33.0302	22.5119	26.5767	27.5009	29.7101	27.6288	36.7075	34.7543	19.3507	20.3041	27.881	17	15	14	12	16	46	12	10	19	middle
30	mmu-miR-299b-3p_R+4	TATGTGGGACGGTAAACCGCTT	0.0478915	38.3035	25.4224	23.3822	31.2667	34.8345	48.8094	29.9312	20.648	25.6879	25.8009	22.3345	22.0113	20	19	23	13	9	34	16	11	15	middle
Following miRNAs do not show significant difference (p-value<0.05).
31	mmu-miR-338-5p_R-1	AACAATATCCTGGTGCTGAGT	0.0509503	80.1982	54.059	102.783	90.6735	58.6686	91.2524	48.3505	41.2959	72.5306	125.78	97.4597	85.1104	58	32	43	21	18	96	78	48	58	middle
32	mmu-miR-340-5p	TTATAAAGCAATGAGACTGATT	0.0515253	2859.64	2001.65	2874.14	3129.8	2630.92	2818.21	1717.59	2675.06	1612.3	2712.32	3088.25	2821.85	2002	1435	1328	746	1166	2134	1682	1521	1923	middle
33	mmu-mir-653-p5	TTGAAACAATCTCTACTGAAC	0.0518197	66.0801	42.231	35.5425	59.4068	75.1692	63.6644	32.2336	64.2381	30.2211	38.7014	38.5778	29.3484	38	41	30	14	28	40	24	19	20	middle
34	mmu-miR-148b-3p	TCAGTGCATCACAGAACTTTGT	0.0542461	1396.44	1922.04	2158.32	1266.3	1530.88	1392.13	1703.78	2278.16	1784.18	1828.64	2036.5	2609.81	810	835	656	740	993	2361.5	1134	1003	1778.5	middle
35	mmu-miR-23a-3p_R+1	ATCACATTGCCAGGGATTTCCA	0.0543692	14138.5	20676.9	10697.5	14431.9	12930	15053.5	22545.1	13426.9	26058.5	12594.9	10533.8	8963.74	9231.5	7052.5	7093.5	9792	5852.5	34490.5	7810.5	5188	6108.5	high
36	mmu-miR-144-3p	TACAGTATAGATGATGTACT	0.0558682	295.863	213.514	104.741	204.797	394.18	288.612	260.171	153.713	226.658	187.057	67.0035	60.1642	131	215	136	113	67	300	116	33	41	middle
37	mmu-miR-1198-5p	TATGTGTTCCTGGCTGGCTTGG	0.0574006	190.741	229.397	274.381	192.29	201.673	178.26	211.821	220.245	256.124	258.009	233.497	331.637	123	110	84	92	96	339	160	115	226	middle
38	mmu-miR-450a-1-3p_2ss19AG20AC	ATTGGGAACATTTTGCATGCAT	0.0594003	14.1447	21.1081	4.13083	10.1617	17.4172	14.855	13.8144	33.2662	16.2438	7.25651	0	5.13597	6.5	9.5	7	6	14.5	21.5	4.5	0	3.5	middle
39	mmu-miR-450b-3p	ATTGGGAACATTTTGCATGCAT	0.0594003	14.1447	21.1081	4.13083	10.1617	17.4172	14.855	13.8144	33.2662	16.2438	7.25651	0	5.13597	6.5	9.5	7	6	14.5	21.5	4.5	0	3.5	middle
40	mmu-miR-378b_R-1	CTGGACTTGGAGTCAGAAG	0.0619189	849.887	532.43	829.455	971.874	799.666	778.121	490.795	744.092	362.401	947.915	819.947	720.503	621.667	436.167	366.667	213.167	324.333	479.667	587.833	403.833	491	middle
41	mmu-miR-126a-5p	CATTATTACTTTTGGTACGCG	0.0649972	15213.4	13341.3	9296.86	15059.6	14373.8	16206.8	13793.7	16034.3	10195.8	12729.5	7857.69	7303.35	9633	7840	7637	5991	6989	13495	7894	3870	4977	high
42	mmu-miR-382-3p_L+2R-2	AATCATTCACGGACAACACTTT	0.0664539	40.2665	18.0722	24.2271	46.9001	29.3343	44.5651	13.8144	29.8248	10.5774	33.8637	18.2737	20.5439	30	16	21	6	13	14	21	9	14	middle
43	mmu-miR-24-3p_R-2	TGGCTCAGTTCAGCAGGAAC	0.0674699	5358.21	8368.4	4789.97	5642.86	4828.24	5603.53	10305.6	5393.71	9405.94	5567.36	4739.99	4062.55	3609.5	2633.5	2640.5	4476	2351	12449.5	3452.5	2334.5	2768.5	middle
44	mmu-miR-547-3p_R+1	CTTGGTACATCTTTGAGTGAGT	0.0692643	15.7655	35.6025	2.6876	17.1967	11.0004	19.0993	57.5601	11.4711	37.7764	8.06279	0	0	11	6	9	25	5	50	5	0	0	middle
45	mmu-miR-33-5p_R-1	GTGCATTGTAGTTGCATTGC	0.0702588	4.2443	16.5086	6.11158	0	0	12.7329	16.1168	13.7653	19.6437	8.06279	0	10.2719	0	0	6	7	6	26	5	0	7	middle
46	mmu-miR-140-5p	CAGTGGTTTTACCCTATGGTAG	0.0722985	495.387	654.321	378.719	461.184	498.683	526.293	732.164	442.784	788.015	464.417	326.896	344.844	295	272	248	318	193	1043	288	161	235	middle
47	mmu-miR-411-5p	TAGTAGACCGTATAGCGTACG	0.0736816	242.712	178.529	212.653	245.444	276.843	205.848	181.89	197.303	156.394	219.308	186.798	231.852	157	151	97	79	86	207	136	92	158	middle
48	mmu-miR-24-2-5p_R-1	GTGCCTACTGAGCTGAAACAG	0.0776077	447.602	708.65	345.38	470.564	390.513	481.728	842.679	408.371	874.901	446.679	310.653	278.81	301	213	227	366	178	1158	277	153	190	middle
49	mmu-miR-574-3p	CACGCTCATGCACACACCCACA	0.0862091	331.446	426.811	284.108	340.807	297.01	356.521	476.597	309.72	494.115	306.386	243.649	302.289	218	162	168	207	135	654	190	120	206	middle
50	mmu-miR-208b-3p	ATAAGACGAACAAAAGGTTTGT	0.0866004	99.7556	455.28	37.6636	145.39	60.502	93.3745	672.302	59.6497	633.888	41.9265	71.0644	0	93	33	44	292	26	839	26	35	0	middle
51	mmu-miR-30e-5p_R+2	TGTAAACATCCTTGACTGGAAGCT	0.0869537	51014.7	45219.5	31892.6	48763.6	48694	55586.5	47770.2	51827.6	36060.6	45482.2	22234	27961.7	31192	26559.5	26193.5	20748	22590.5	47729	28205	10950.5	19055	high
52	mmu-let-7c-5p	TGAGGTAGTAGGTTGTATGGTT	0.0887078	5580.89	6531.79	5556.9	5957.67	5156.36	5628.64	6484.29	6116.16	6994.92	5811.9	6013.33	4845.47	3810.87	2812.47	2652.33	2816.32	2665.9	9258.33	3604.15	2961.63	3302.03	high
53	mmu-miR-126a-3p_R-1	TCGTACCGTGAGTAATAATGC	0.0900898	51040.7	47316.1	32752.7	48995	46918.4	57208.9	48606	53237.4	40104.9	47057.7	26082.7	25117.8	31340	25591	26958	21111	23205	53082	29182	12846	17117	high
54	mmu-let-7f-1-3p_1ss22CT	CTATACAATCTATTGCCTTCCT	0.0906229	91.4247	78.4386	52.6996	90.6735	100.837	82.7638	48.3505	91.7688	95.1965	49.9893	40.6082	67.5013	58	55	39	21	40	126	31	20	46	middle
55	mmu-miR-320-3p	AAAAGCTGGGTTGAGAGGGCGA	0.0908608	3353.87	3899.06	2632.7	3916.16	3087.44	3058.02	3980.85	3083.43	4632.89	3071.92	2375.58	2450.59	2505	1684	1441	1729	1344	6132	1905	1170	1670	middle
56	mmu-miR-135a-5p	TATGGCTTTTTATTCCTATGTGA	0.0911298	71.9325	102.627	19.44	78.9485	54.0851	82.7638	142.749	35.5604	129.573	49.183	9.13685	0	50.5	29.5	39	62	15.5	171.5	30.5	4.5	0	middle
57	mmu-miR-19b-3p	TGTGCAAATCCATGCAAAACTGA	0.0914689	209.274	330.473	174.714	207.142	178.756	241.925	285.498	240.893	465.027	165.287	143.144	215.711	132.5	97.5	114	124	105	615.5	102.5	70.5	147	middle
58	mmu-miR-300-3p	TATGCAAGGGCAAGCTCTCTTC	0.0918231	148.545	107.761	125.358	161.024	146.672	137.94	103.608	110.123	109.551	154.806	125.885	95.3823	103	80	65	45	48	145	96	62	65	middle
59	mmu-miR-199b-5p	CCCAGTGTTTAGACTACCTGTTC	0.0934397	1936.37	2258.35	1638.7	1774.39	1802.23	2232.5	1993.88	2105.33	2675.83	1759.3	1409.1	1747.7	1135	983	1052	866	917.667	3541.67	1091	694	1191	middle
60	mmu-miR-1981-3p_R+1	CATCTAACCCTGGCCTTTGACA	0.0944818	61.3477	40.5773	86.6602	89.1102	44.0015	50.9316	20.7216	43.5902	57.4201	72.5651	109.642	77.7733	57	24	24	9	19	76	45	54	53	middle
61	mmu-let-7f-2-3p_R+1	CTATACAGTCTACTGTCTTTCT	0.0951772	140.599	105.678	78.5441	110.997	142.088	168.711	94.3985	136.506	86.1301	108.848	49.7451	77.0396	71	77.5	79.5	41	59.5	114	67.5	24.5	52.5	middle
62	mmu-miR-296-5p	AGGGCCCCCCCTCAATCCTGT	0.098001	19.0659	22.3406	34.2197	21.8867	18.3339	16.9772	18.4192	20.648	27.9545	20.9633	40.6082	41.0878	14	10	8	8	9	37	13	20	28	middle
63	mmu-miR-212-3p	TAACAGTCTCCAGTCACGGCCA	0.0980536	4.2443	17.5904	0	0	0	12.7329	32.2336	11.4711	9.06633	0	0	0	0	0	6	14	5	12	0	0	0	middle
64	mmu-miR-146b-5p_R+2	TGAGAACTGAATTCCATAGGCTGT	0.0992852	1182.46	966.262	1404.85	1149.05	1197.21	1201.14	888.727	1158.58	851.479	1048.16	1591.84	1574.54	735	653	566	386	505	1127	650	784	1073	middle
65	mmu-miR-450a-5p	TTTTGCGATGTGTTCCTAATAT	0.100372	415.608	383.292	231.747	386.926	401.513	458.384	358.024	537.994	253.857	293.486	213.193	188.564	247.5	219	216	155.5	234.5	336	182	105	128.5	middle
66	mmu-miR-26b-5p_R+1	TTCAAGTAATTCAGGATAGGTT	0.102218	17738	17614.6	14412.9	17626.1	17192.4	18395.5	14595.7	18034.9	20213.1	15221.5	14700.8	13316.4	11274.7	9377.33	8668.33	6339.33	7861	26753.7	9439.33	7240.33	9074.67	high
67	mmu-miR-421-3p	ATCAACAGACATTAATTGGGCGC	0.102517	8.74803	10.1198	26.4734	15.6334	0	10.6107	0	11.4711	18.8882	20.9633	20.3041	38.1529	10	0	5	0	5	25	13	10	26	middle
68	mmu-miR-450b-5p_R-1	TTTTGCAGTATGTTCCTGAAT	0.103133	106.937	63.0034	42.582	109.434	86.1695	125.207	82.8865	91.7688	14.355	72.5651	24.3649	30.8158	70	47	59	36	40	19	45	12	21	middle
69	mmu-miR-5099_L+2R-1	TCTTAGATCGATGTGGTGCTC	0.103922	2155.17	2362.21	3688.69	1847.86	2102.9	2514.75	3023.05	3163.73	899.833	3297.68	3963.36	3805.02	1182	1147	1185	1313	1379	1191	2045	1952	2593	middle
70	mmu-miR-3068-3p	GGTGAATTGCAGTACTCCAACA	0.105001	136.003	123.219	176.131	137.574	155.839	114.596	99.0033	139.947	130.706	141.905	176.646	209.841	88	85	54	43	61	173	88	87	143	middle
71	mmu-miR-15a-3p_1ss22AT	CAGGCCATACTGTGCTGCCTCT	0.105714	8.93431	26.11	9.49559	14.07	0	12.7329	11.512	27.5306	39.2874	8.06279	10.1521	10.2719	9	0	6	5	12	52	5	5	7	middle
72	mmu-miR-103-3p	AGCAGCATTGTACAGGGCTATGA	0.106081	6188.12	7185.92	8160.3	6621.25	5800.55	6142.56	7325.86	5855.61	8376.28	7448.14	9201.14	7831.62	4235.33	3163.83	2894.5	3181.83	2552.33	11086.7	4618.83	4531.67	5337	middle
73	mmu-miR-204-5p	TTCCCTTTGTCATCCTATGCCT	0.109088	262.939	374.624	246.106	253.26	291.51	244.047	273.986	369.369	480.515	282.198	194.919	261.201	162	159	115	119	161	636	175	96	178	middle
74	mmu-miR-3061-5p_R-2	CAGTGGGCCGTGAAAGGTAG	0.109654	37.2258	20.7661	40.9544	42.2101	44.0015	25.4658	11.512	13.7653	37.0208	43.5391	42.6386	36.6855	27	24	12	5	6	49	27	21	25	middle
75	mmu-miR-132-3p	TAACAGTCTACAGCCATGGTCG	0.109663	205.004	217.454	137.081	234.5	198.007	182.505	225.635	238.599	188.126	203.182	125.885	82.1755	150	108	86	98	104	249	126	62	56	middle
76	mmu-miR-193b-5p	CGGGGTTTTGAGGGCGAGATGA	0.110231	33.944	40.7479	97.0564	42.2101	25.6675	33.9544	29.9312	11.4711	80.8414	46.7642	129.946	114.459	27	14	16	13	5	107	29	64	78	middle
77	mmu-mir-3102-p3	GAGCACCCCATTGGCTACCCACA	0.112785	643.339	717.965	1011.63	701.938	650.855	577.224	557.181	713.502	883.212	711.138	1072.06	1251.71	449	355	272	242	311	1169	441	528	853	middle
78	mmu-mir-3470b-p5_1ss9CA	TGTCCTGGAACTCACTCTGTAG	0.113325	4.83969	8.40599	29.9128	3.90834	0	10.6107	10.3608	10.324	4.53316	12.0942	23.3497	54.2946	2.5	0	5	4.5	4.5	6	7.5	11.5	37	middle
79	mmu-miR-542-3p	TGTGACAGATTGATAACTGAAA	0.11498	150.592	106.006	66.5781	136.01	137.505	178.26	112.818	162.89	42.3095	95.1409	64.9731	39.6204	87	75	84	49	71	56	59	32	27	middle
80	mmu-miR-194-5p	TGTAACAGCAACTCCATGTGGA	0.119781	288.313	312.949	197.542	311.886	261.259	291.795	423.642	245.481	269.723	229.789	178.676	184.161	199.5	142.5	137.5	184	107	357	142.5	88	125.5	middle
81	mmu-miR-151-3p	CTAGACTGAGGCTCCTTGAGG	0.120693	2865.8	2329.83	2839.47	3306.46	2638.25	2652.69	2311.61	2541.99	2135.88	3134.81	2814.15	2569.45	2115	1439	1250	1004	1108	2827	1944	1386	1751	middle
82	mmu-miR-92a-3p_R+1	TATTGCACTTGTCCCGGCCTGT	0.12072	5273.78	5086.59	6137.83	5946.93	5348.93	4525.48	5267.9	5521.04	4470.83	6010.81	5885.14	6517.55	3804	2917.5	2132.5	2288	2406.5	5917.5	3727.5	2898.5	4441.5	middle
83	mmu-miR-501-3p_R-1	AATGCACCCGGGCAAGGATTT	0.121075	475.866	462.472	1171.03	506.521	471.182	449.895	469.69	481.786	435.939	491.83	1878.13	1143.12	324	257	212	204	210	577	305	925	779	middle
84	mmu-miR-499-5p	TTAAGACTTGCAGTGATGTTT	0.121617	4279.9	8924.15	1388.46	4175.67	3534.78	5129.23	15679.4	3108.67	7984.41	2681.68	1455.8	27.881	2671	1928	2417	6810	1355	10568	1663	717	19	high
85	mmu-miR-374b-5p_R-1	ATATAATACAACCTGCTAAGT	0.122395	251.068	229.471	178.392	253.26	234.674	265.269	186.495	208.774	293.145	166.093	209.132	159.949	162	128	125	81	91	388	103	103	109	middle
86	mmu-miR-221-3p	AGCTACATTGTCTGCTGGGTTTC	0.12585	1021.4	1493.91	1163.71	1124.04	953.365	986.799	1427.49	1163.17	1891.09	1367.45	1017.24	1106.43	719	520	465	620	507	2503	848	501	754	middle
87	mmu-miR-194-5p_R+1	TGTAACAGCAACTCCATGTGGAA	0.126239	742.473	844.42	546.132	727.733	704.94	794.745	1132.78	667.618	732.862	610.353	487.299	540.744	465.5	384.5	374.5	492	291	970	378.5	240	368.5	middle
88	mmu-miR-16-5p	TAGCAGCACGTAAATATTGGCG	0.126794	1963.46	2068.11	1623.71	2169.91	1702.31	2018.16	2167.71	1836.52	2200.1	1842.35	1688.29	1340.49	1388	928.5	951	941.5	800.5	2912	1142.5	831.5	913.5	middle
89	mmu-miR-541-5p_R-3	AAGGGATTCTGATGTTGGTCAC	0.130972	166.079	107.145	154.094	170.404	168.672	159.161	89.7937	162.89	68.753	166.093	168.524	127.666	109	92	75	39	71	91	103	83	87	middle
90	mmu-miR-598-3p_R+1	TACGTCATCGTCGTCATCGTTAT	0.132773	7.74567	17.5197	10.5223	14.07	9.16697	0	11.512	20.648	20.3992	9.67535	10.1521	11.7394	9	5	0	5	9	27	6	5	8	middle
91	mmu-miR-23b-3p_R+3	ATCACATTGCCAGGGATTACCACT	0.134138	9231.14	13711.3	7747.29	9362.04	8770.04	9561.34	14472.9	7893.26	18767.7	8016.83	7942.97	7282.07	5988.5	4783.5	4505.5	6286	3440.5	24840.5	4971.5	3912	4962.5	high
92	mmu-miR-20a-5p	TAAAGTGCTTATAGTGCAGGTAG	0.135443	2113.14	1926.61	1796.96	2058.91	2101.07	2179.45	1947.83	2190.98	1641.01	1817.35	1784.73	1788.79	1317	1146	1027	846	955	2172	1127	879	1219	middle
93	mmu-miR-6516-5p_R+1	TTTGCAGTAACAGGTGTGGACAT	0.137865	14.8572	4.53316	22.6937	7.81668	9.16697	27.5879	0	0	13.5995	12.9005	24.3649	30.8158	5	5	13	0	0	18	8	12	21	middle
94	mmu-miR-31-5p_R+1	AGGCAAGATGCTGGCATAGCTGT	0.138021	0	9.67748	73.3528	0	0	0	20.7216	0	8.3108	0	79.186	140.872	0	0	0	9	0	11	0	39	96	middle
95	mmu-miR-190b-5p_R+1	TGATATGTTTGATATTGGGTTGT	0.142196	35.6559	67.7686	21.6388	51.5901	25.6675	29.7101	112.818	48.1786	42.3095	24.1884	30.4562	10.2719	33	14	14	49	21	56	15	15	7	middle
96	mmu-miR-30c-1-3p_R-1	CTGGGAGAGGGTTGTTTACTC	0.143018	143.091	107.285	75.3813	148.517	157.672	123.085	103.608	117.005	101.241	138.68	24.3649	63.0991	95	86	58	45	51	134	86	12	43	middle
97	mmu-miR-532-5p	CATGCCTTGAGTGTAGGACCGT	0.143578	686.238	578.699	892.051	711.318	634.354	713.042	619.346	759.386	357.364	711.138	1106.57	858.441	455	346	336	269	331	473	441	545	585	middle
98	PC-5p-11016_962	AGTCTTACAGTCCTTACCA	0.143633	203.362	332.614	101.94	104.744	227.341	278.001	402.92	465.726	129.195	172.544	46.6994	86.5778	67	124	131	175	203	171	107	23	59	middle
99	mmu-miR-378d_1ss6CA	ACTGGACTTGGAGTCAGAAGGT	0.144414	10271	8007.06	9974.04	10551.7	9909.5	10351.8	8157.41	10030.3	5833.43	10753.3	9753.08	9415.7	6749.5	5405	4878	3543	4372	7721	6668.5	4803.5	6416.5	high
100	mmu-miR-369-3p	AATAATACATGGTTGATCTTT	0.146176	12.3563	2.77027	7.82346	9.38002	12.8338	14.855	0	0	8.3108	11.2879	12.1825	0	6	7	7	0	0	11	7	6	0	middle
101	mmu-miR-1964-3p	CCGACTTCTGGGCTCCGGCTTT	0.148406	34.2455	20.0849	26.4681	29.7034	34.8345	38.1987	27.6288	11.4711	21.1548	37.0888	20.3041	22.0113	19	19	18	12	5	28	23	10	15	middle
102	mmu-miR-125b-1-3p	ACGGGTTAGGCTCTTGGGAGCT	0.150175	80.1165	101.442	147.057	101.617	62.3354	76.3973	73.6769	80.2977	150.35	98.366	172.585	170.221	65	34	36	32	35	199	61	85	116	middle
103	mmu-miR-144-5p_R-1	GGATATCATCATATACTGTAAG	0.15238	159.144	103.616	79.129	89.1102	188.84	199.482	92.0961	96.3572	122.395	125.78	42.6386	68.9688	57	103	94	40	42	162	78	21	47	middle
104	mmu-miR-1943-5p_L-1	AGGGAGGATCTGGGCACCTGGA	0.153559	84.7066	67.6166	144.961	68.7868	89.8363	95.4967	20.7216	66.5323	115.596	83.853	196.95	154.079	44	49	45	9	29	153	52	97	105	middle
105	mmu-miR-676-3p	CCGTCCTGAGGTTGTTGAGCT	0.158611	229.972	305.699	353.854	237.627	227.341	224.948	209.519	284.483	423.095	303.161	369.535	388.866	152	124	106	91	124	560	188	182	265	middle
106	mmu-miR-331-3p_R+1	GCCCCTGGGCCTATCCTAGAAT	0.16062	342.595	537.177	520.085	345.497	330.011	352.277	490.412	369.369	751.75	456.354	562.424	541.478	221	180	166	213	161	995	283	277	369	middle
107	mmu-miR-365-1-5p_R+1	AGGGACTTTTGGGGGCAGATGTGT	0.16234	0	9.13797	2.4457	0	0	0	13.8144	0	13.5995	0	0	7.3371	0	0	0	6	0	18	0	0	5	middle
108	mmu-miR-1a-3p	TGGAATGTAAAGAAGTATGTAT	0.163665	3.60357e+06	2.48452e+06	3.40454e+06	3.56121e+06	3.62202e+06	3.62746e+06	1.981e+06	3.68276e+06	1.78979e+06	3.15933e+06	3.92535e+06	3.12893e+06	2.27796e+06	1975584	1.70933e+06	860406	1605236	2.36892e+06	1.9592e+06	1.93328e+06	2.13227e+06	high
109	mmu-miR-503-5p	TAGCAGCGGGAACAGTACTGCAG	0.163871	98.1259	118.966	53.6646	93.8002	100.837	99.741	112.818	66.5323	177.549	87.0781	28.4257	45.49	60	55	47	49	29	235	54	14	31	middle
110	mmu-miR-673-5p_R-1	CTCACAGCTCTGGTCCTTGGA	0.165205	5.66122	1.51105	0	7.81668	9.16697	0	0	0	4.53316	0	0	0	5	5	0	0	0	6	0	0	0	low
111	mmu-miR-378c_R-1	ACTGGACTTGGAGTCAGAAG	0.168787	40795.4	30767.9	34748.5	39843.4	39384.4	43158.5	31628.5	38395.7	22279.5	40487	31644.6	32113.8	25486.2	21481.7	20337.2	13737.2	16735.8	29488.7	25107.3	15585.3	21884.5	high
112	mmu-let-7b-5p	TGAGGTAGTAGGTTGTGTGGTT	0.17011	6891.75	8578.13	6925.81	7861.5	5850.82	6962.95	9602.94	7040.58	9090.88	7542.6	7187.82	6046.99	5028.67	3191.25	3281.08	4170.83	3068.83	12032.5	4677.42	3540.08	4120.83	high
113	mmu-miR-10a-3p_R-1	CAAATTCGTATCTAGGGGAAT	0.170179	43.7199	36.6423	27.3071	34.3934	45.8349	50.9316	46.0481	34.4133	29.4656	38.7014	18.2737	24.9461	22	25	24	20	15	39	24	9	17	middle
114	mmu-miR-127-5p_R+1	CTGAAGCTCAGAGGGCTCTGATT	0.171777	43.9918	22.6108	38.8848	53.1534	38.5013	40.3208	18.4192	25.2364	24.1769	59.6646	20.3041	36.6855	34	21	19	8	11	32	37	10	25	middle
115	mmu-miR-1963	TGGGACGAGATCATGAGGCCTTC	0.174166	0	5.79238	19.9349	0	0	0	0	0	17.3771	0	30.4562	29.3484	0	0	0	0	0	23	0	15	20	middle
116	mmu-miR-3058-5p_R-2	TCAGCCACGGCTTACCTGGAA	0.176142	6.70344	18.0657	8.60566	10.9434	9.16697	0	16.1168	25.2364	12.844	9.67535	0	16.1416	7	5	0	7	11	17	6	0	11	middle
117	mmu-miR-28a-3p	CACTAGATTGTGAGCTGCTGGA	0.180006	240.6	217.169	267.484	240.754	260.342	220.703	198.007	266.129	187.371	269.297	282.227	250.929	154	142	104	86	116	248	167	139	171	middle
118	mmu-miR-152-5p	TAGGTTCTGTGATACACTCCGACT	0.180162	31.5624	23.3653	45.4697	26.5767	25.6675	42.443	25.3264	16.0595	28.71	27.4135	64.9731	44.0226	17	14	20	11	7	38	17	32	30	middle
119	mmu-miR-1983	CTCACCTGGAGCATGTTTTCT	0.180766	12.735	15.2347	39.1333	7.81668	9.16697	21.2215	11.512	16.0595	18.1327	8.06279	60.9123	48.4249	5	5	10	5	7	24	5	30	33	middle
120	mmu-miR-30b-3p	CTGGGATGTGGATGTTTACGTC	0.18188	106.01	68.5863	75.7325	117.25	126.504	74.2752	46.0481	87.1803	72.5306	96.7535	62.9427	67.5013	75	69	35	20	38	96	60	31	46	middle
121	mmu-miR-615-3p_R-1	TCCGAGCCTGGGTCTCCCTCT	0.183964	1600.66	2167.08	2968.25	1827.54	1595.05	1379.4	1388.35	1837.67	3275.21	1970.55	3151.2	3783.01	1169	870	650	603	801	4335	1222	1552	2578	middle
122	mmu-miR-128-3p	TCACAGTGAACCGGTCTCTTT	0.1858	6811.38	8144.22	7267.07	6408.12	7096.15	6929.88	9584.9	7191.23	7656.52	7020.27	7600.84	7180.09	4099	3870.5	3265.5	4163	3134.5	10134	4353.5	3743.5	4893	high
123	mmu-miR-16-1-3p_R+1	CCAGTATTGACTGTGCTGCTGAA	0.186095	35.8528	35.0845	24.082	29.7034	31.1677	46.6873	29.9312	43.5902	31.7322	29.026	18.2737	24.9461	19	17	22	13	19	42	18	9	17	middle
124	mmu-miR-92b-3p	TATTGCACTCGTCCCGGCCTCC	0.187178	15.2067	31.4721	9.67535	21.8867	11.0004	12.7329	34.536	16.0595	43.8206	29.026	0	0	14	6	6	15	7	58	18	0	0	middle
125	mmu-miR-193b-3p	AACTGGCCCACAAAGTCCCGCT	0.187601	1606.17	2268.33	3090.58	1721.23	1717.89	1379.4	2180.38	1571.54	3053.09	1619.01	3890.27	3762.47	1101	937	650	947	685	4041	1004	1916	2564	middle
126	mmu-miR-7068-3p	TCACCCTGGACTGACTCTCAG	0.194775	4.95168	4.78501	18.0725	0	0	14.855	0	0	14.355	8.06279	18.2737	27.881	0	0	7	0	0	19	5	9	19	middle
127	PC-5p-20741_457	TGGCATGTCAAGAAGTATGT	0.194888	117.181	55.023	101.717	136.01	113.67	101.863	29.9312	117.005	18.1327	140.293	81.2164	83.643	87	62	48	13	51	24	87	40	57	middle
128	mmu-miR-339-3p_R-2	TGAGCGCCTCGGCGACAGAGC	0.194905	191.149	176.946	238.142	243.88	157.672	171.894	126.632	188.126	216.081	240.271	233.497	240.657	156	86	81	55	82	286	149	115	164	middle
129	mmu-miR-423-3p	AGCTCGGTCTGAGGCCCCTCAGT	0.195208	2799.6	3032.72	3515.1	3243.92	2761.09	2393.78	3076.01	2872.36	3149.79	3144.49	3203.99	4196.82	2075	1506	1128	1336	1252	4169	1950	1578	2860	middle
130	PC-3p-38608_151	TCCACTGAGAGGACCACCCACT	0.195266	9.05795	0	2.93484	12.5067	14.6672	0	0	0	0	0	0	8.80452	8	8	0	0	0	0	0	0	6	middle
131	mmu-miR-143-3p_R+1	TGAGATGAAGCACTGTAGCTCT	0.199135	205859	159701	195116	184252	217987	215339	163632	202992	112478	189782	202625	192942	117858	118898	101472	71070	88480	148873	117690	99795	131484	high
132	mmu-miR-125a-5p_R-2	TCCCTGAGACCCTTTAACCTGT	0.203261	6113.28	13939.6	6073.79	6204.88	5965.87	6169.08	8714.59	8401.43	24702.7	7156.53	5325.77	5739.08	3969	3254	2907	3785	3662	32696	4438	2623	3911	high
133	PC-3p-6192_1646	TAACGTGTGAGTGTGTGTTTT	0.203658	146.429	165.289	101.621	125.067	133.838	180.383	142.749	149.124	203.992	159.643	79.186	66.0339	80	73	85	62	65	270	99	39	45	middle
134	mmu-miR-127-3p	TCGGATCCGTCTGAGCTTGGCT	0.204778	805.34	645.647	817.931	789.485	856.195	770.34	651.58	832.801	452.561	859.493	812.164	782.135	505	467	363	283	363	599	533	400	533	middle
135	mmu-miR-6412_R-2_1ss15AT	TCGAAACCATCCTCTGCTAC	0.205633	3.05566	5.84765	11.5489	0	9.16697	0	0	13.7653	3.77764	11.2879	10.1521	13.2068	0	5	0	0	6	5	7	5	9	middle
136	mmu-miR-340-3p	TCCGTCTCAGTTACTTTATAGC	0.205641	24.0886	44.4054	37.1833	31.2667	9.16697	31.8322	32.2336	41.2959	59.6867	30.6386	32.4866	48.4249	20	5	15	14	18	79	19	16	33	middle
137	mmu-miR-155-5p	TTAATGCTAATTGTGATAGGGGT	0.209216	723.092	606.328	464.548	858.272	555.519	755.485	805.841	500.14	513.003	625.672	404.052	363.92	549	303	356	350	218	679	388	199	248	middle
138	mmu-miR-872-3p	TGAACTATTGCAGTAGCCTCCT	0.211144	79.3403	122.432	141.308	100.054	80.6694	57.298	62.1649	117.005	188.126	143.518	138.068	142.34	64	44	27	27	51	249	89	68	97	middle
139	PC-3p-30520_248	ATCACATTGCCAGGGATTTTT	0.21196	10.5481	13.4865	3.22512	0	14.6672	16.9772	16.1168	13.7653	10.5774	9.67535	0	0	0	8	8	7	6	14	6	0	0	middle
140	mmu-miR-101c_L+2R+1	GTACAGTACTGTGATAACTGAT	0.212369	300.933	216.303	189.767	268.894	307.094	326.811	198.007	332.662	118.24	241.884	146.19	181.226	172	167.5	154	86	145	156.5	150	72	123.5	middle
141	mmu-miR-129-5p	CTTTTTGCGGTCTGGGCTTGC	0.214297	0	1.13329	3.15943	0	0	0	0	0	3.39987	0	5.07603	4.40226	0	0	0	0	0	4.5	0	2.5	3	low
142	mmu-miR-214-5p	TGCCTGTCTACACTTGCTGTGC	0.214558	19.1684	34.302	20.2597	23.45	12.8338	21.2215	46.0481	16.0595	40.7985	25.8009	20.3041	14.6742	15	7	10	20	7	54	16	10	10	middle
143	mmu-miR-222-3p_R+2	AGCTACATCTGGCTACTGGGTCTCT	0.216097	288.245	438.791	313.313	284.527	264.009	316.2	437.456	270.718	608.2	309.611	304.562	325.767	182	144	149	190	118	805	192	150	222	middle
144	mmu-miR-181c-5p	AACATTCAACCTGTCGGTGAGT	0.217672	151.904	179.848	92.4667	171.967	152.172	131.573	255.567	117.005	166.972	158.031	81.2164	38.1529	110	83	62	111	51	221	98	40	26	middle
145	mmu-miR-130a-3p	CAGTGCAATGTTAAAAGGGCAT	0.219354	126.762	120.312	76.3235	136.01	106.337	137.94	131.237	64.2381	165.461	90.3032	87.3077	51.3597	87	58	65	57	28	219	56	43	35	middle
146	mmu-miR-181b-5p_R-1	AACATTCATTGCTGTCGGTGGGT	0.22028	2258.62	1671.5	1985.67	2304.62	2259.96	2211.28	1325.42	2339.34	1349.75	2257.31	1797.93	1901.78	1474.17	1232.67	1042	575.667	1019.67	1786.5	1399.83	885.5	1296	middle
147	mmu-miR-99b-5p	CACCCGTAGAACCGACCTTGCG	0.221198	10236.4	8798.43	11530	11545.2	9304.48	9859.5	10862.7	9443.01	6089.55	12195.8	12129.7	10264.6	7385	5075	4646	4718	4116	8060	7563	5974	6995	high
148	mmu-miR-181c-3p	ACCATCGACCGTTGAGTGGACC	0.223598	37.3763	46.3914	12.5618	32.8301	22.0007	57.298	80.5841	34.4133	24.1769	27.4135	0	10.2719	21	12	27	35	15	32	17	0	7	middle
149	mmu-miR-328-3p	CTGGCCCTCTCTGCCCTTCCGT	0.226173	3737.14	5560.36	4576.63	3805.16	3853.8	3552.48	4570.27	4521.91	7588.9	4033.01	4099.4	5597.48	2434	2102	1674	1985	1971	10044.5	2501	2019	3814.5	middle
150	mmu-miR-96-5p	TTTGGCACTAGCACATTTTTGCT	0.227241	0	7.12323	12.2629	0	0	0	13.8144	0	7.55527	22.5758	14.2129	0	0	0	0	6	0	10	14	7	0	middle
151	mmu-miR-22-5p_R-1	AGTTCTTCAGTGGCAAGCTTT	0.229738	1854.29	2144.49	1491.76	1766.57	1901.23	1895.08	1547.21	1966.15	2920.11	1419.05	1575.6	1480.63	1130	1037	893	672	857	3865	880	776	1009	middle
152	mmu-miR-1a-2-5p_R-1	ACATACTTCTTTATGTACCCAT	0.23146	19.5746	53.3871	15.186	20.3234	25.6675	12.7329	23.024	32.1191	105.018	9.67535	18.2737	17.609	13	14	6	10	14	139	6	9	12	middle
153	PC-3p-2404_3650	CGGAGCTTGCCTGGCGTCTCTGT	0.234021	231.772	189.735	264.85	221.994	242.008	231.314	248.659	142.242	178.304	335.412	237.558	221.58	142	132	109	108	62	236	208	117	151	middle
154	mmu-miR-7689-3p	TTAGAGCCAGACTGCCTGGGTTT	0.239493	0	8.39438	12.2825	0	0	0	16.1168	0	9.06633	14.513	22.3345	0	0	0	0	7	0	12	9	11	0	middle
155	mmu-miR-106b-3p_R-2	CCGCACTGTGGGTACTTGCT	0.240124	316.489	290.72	376.794	329.864	377.679	241.925	271.684	362.487	237.991	374.113	351.261	405.008	211	206	114	118	158	315	232	173	276	middle
156	PC-3p-33087_211	TGTCTCTCCAGCCACCTTTA	0.2411	5.21112	11.8827	34.9444	15.6334	0	0	0	11.4711	24.1769	0	44.669	60.1642	10	0	0	0	5	32	0	22	41	middle
157	mmu-miR-10b-5p_R-1	TACCCTGTAGAACCGAATTTGT	0.2442	30220.8	23272.8	30808.2	29801.9	30732.3	30128.1	22005.2	29566.7	18246.4	37720.1	31660.2	23044.4	19063	16762.5	14197	9557.5	12887.5	24150.5	23391.5	15593	15704	high
158	mmu-mir-3470b-p3_1ss15GA	TGCCTCTGCCTCCCAAGTGC	0.245251	103.35	63.805	119.054	96.9268	115.504	97.6188	82.8865	103.24	5.28869	83.853	117.764	155.547	62	63	46	36	45	7	52	58	106	middle
159	mmu-miR-500-3p_R-1	AATGCACCTGGGCAAGGGTTC	0.248684	49.7811	69.4286	108.193	37.5201	71.5024	40.3208	62.1649	25.2364	120.884	75.7902	156.342	92.4475	24	39	19	27	11	160	47	77	63	middle
160	mmu-miR-379-5p	TGGTAGACTATGGAACGTAGG	0.250455	253.178	178.154	233.408	256.387	295.177	207.971	181.89	229.422	123.151	198.345	296.44	205.439	164	161	98	79	100	163	123	146	140	middle
161	mmu-miR-154-5p	TAGGTTATCCGTGTTGCCTTCG	0.252981	14.2021	4.28132	8.11652	12.5067	11.0004	19.0993	0	0	12.844	9.67535	0	14.6742	8	6	9	0	0	17	6	0	10	middle
162	mmu-miR-29a-3p	TAGCACCATCTGAAATCGGTTA	0.256175	68582.4	79284.5	62868.8	70706.8	62795	72245.5	66577.4	72395.2	98880.7	69398.3	62508.2	56699.9	45228.2	34250.7	34043.6	28916.5	31555.5	130876	43036.2	30786	38639.2	high
163	mmu-miR-107-3p_R-2	AGCAGCATTGTACAGGGCTAT	0.258044	917.811	1263.33	853.529	913.51	812.805	1027.12	1368.39	785.388	1636.22	1114.81	781.031	664.741	584.333	443.333	484	594.333	342.333	2165.67	691.333	384.667	453	middle
164	mmu-miR-149-5p_R-2	TCTGGCTCCGTGTCTTCACTC	0.260465	4062.39	5955.29	6527.36	3756.7	4060.97	4369.5	3877.25	5522.19	8466.44	4695.77	6544.01	8342.29	2403	2215	2059	1684	2407	11206	2912	3223	5685	middle
165	mmu-miR-129-1-3p	AAGCCCTTACCCCAAAAAGTAT	0.262842	3.64778	8.89807	0	10.9434	0	0	16.1168	0	10.5774	0	0	0	7	0	0	7	0	14	0	0	0	middle
166	mmu-miR-99a-3p_R+2	CAAGCTCGTTTCTATGGGTCTGT	0.262972	36.5349	47.4514	26.9488	39.0834	23.8341	46.6873	36.8384	41.2959	64.2198	35.4763	10.1521	35.2181	25	13	22	16	18	85	22	5	24	middle
167	mmu-miR-214-3p	ACAGCAGGCACAGACAGGCAGT	0.26774	795.822	854.254	652.87	988.029	775.526	623.912	914.054	702.031	946.676	709.525	694.4	554.685	632	423	294	397	306	1253	440	342	378	middle
168	mmu-miR-15a-5p_R-1	TAGCAGCACATAATGGTTTGT	0.268077	331.781	430.541	282.939	381.454	306.177	307.711	384.501	291.366	615.755	317.674	253.801	277.342	244	167	145	167	127	815	197	125	189	middle
169	mmu-miR-3102-5p.2-5p_R-1	GGTGGTGCAGGCAGGAGAGC	0.268382	3.64778	4.53316	11.5973	10.9434	0	0	0	0	13.5995	12.9005	10.1521	11.7394	7	0	0	0	0	18	8	5	8	middle
170	mmu-miR-3473g_R+2	CAAAAGTGAGGCTGGGGAGAGT	0.272718	6.18233	0	7.86013	9.38002	9.16697	0	0	0	0	0	16.2433	7.3371	6	5	0	0	0	0	0	8	5	middle
171	mmu-miR-101c_L+1R+2	TACAGTACTGTGATAACTGAAT	0.273912	85690	66382.4	59433.2	81801.6	81187.3	94081.2	62814.1	97708.5	38624.5	70105.9	51265.8	56927.8	52325	44282.5	44333	27282	42589	51122.5	43475	25249	38794.5	high
172	mmu-miR-125b-5p	TCCCTGAGACCCTAACTTGTGA	0.274085	17169.4	24180	21763.8	19005.5	16243	16259.9	19550.9	19379.3	33610	20485.9	22131.5	22673.8	12157	8859.5	7662	8491.5	8447	44485.5	12704	10900	15451.5	high
173	mmu-miR-101a-5p	TCAGTTATCACAGTGCTGATGC	0.274135	6.79346	5.08291	0	9.38002	11.0004	0	0	11.4711	3.77764	0	0	0	6	6	0	0	5	5	0	0	0	middle
174	mmu-miR-1a-1-5p_R-1	ACATACTTCTTTATATGCCCAT	0.275051	53.7049	230.232	37.8036	60.9701	51.335	48.8094	87.4913	87.1803	516.025	20.9633	0	92.4475	39	28	23	38	38	683	13	0	63	middle
175	mmu-miR-185-5p	TGGAGAGAAAGGCAGTTCCTGA	0.279356	6535.44	5518.56	5144.88	6681.7	6112.54	6812.1	6050.71	6031.5	4473.48	6756.62	4174.52	4503.51	4274	3334	3210	2628	2629	5921	4190	2056	3069	middle
176	mmu-miR-425-3p_L+1	CATCGGGAATGTCGTGTCCGCC	0.286659	11.0942	31.3646	38.637	7.81668	0	25.4658	13.8144	16.0595	64.2198	45.1516	22.3345	48.4249	5	0	12	6	7	85	28	11	33	middle
177	mmu-miR-664-5p_R+1	CTGGCTGGGGAAAATGACTGGA	0.288431	23.6912	42.8493	43.408	28.1401	23.8341	19.0993	25.3264	39.0017	64.2198	22.5758	54.8211	52.8271	18	13	9	11	17	85	14	27	36	middle
178	PC-3p-72994_18	TGGAATGTAAAGGTATGTAT	0.292115	0	5.85208	2.4457	0	0	0	11.512	0	6.04422	0	0	7.3371	0	0	0	5	0	8	0	0	5	middle
179	mmu-let-7c-5p_1ss19GA	TGAGGTAGTAGGTTGTATAGTT	0.292429	14883.1	16315.5	14501.2	15555.5	13836	15257.8	16035.6	15584.7	17326.2	15512.6	15724.4	12266.5	9950.22	7546.68	7189.78	6964.72	6793.02	22932.6	9619.88	7744.45	8359.25	high
180	mmu-let-7a-5p	TGAGGTAGTAGGTTGTATAGTT	0.292429	14883.1	16315.5	14501.2	15555.5	13836	15257.8	16035.6	15584.7	17326.2	15512.6	15724.4	12266.5	9950.22	7546.68	7189.78	6964.72	6793.02	22932.6	9619.88	7744.45	8359.25	high
181	mmu-mir-690-p3	GTTAAAGGCTAGGCTCACAACC	0.292506	17.8458	13.5131	2.93484	29.7034	23.8341	0	23.024	11.4711	6.04422	0	0	8.80452	19	13	0	10	5	8	0	0	6	middle
182	mmu-miR-99a-5p_R-1	AACCCGTAGATCCGATCTTGT	0.293023	35296.1	34354	46152.9	40284	33739	31865.1	30360.6	38424.7	34276.8	29421.9	57582.4	51454.4	25768	18402.5	15015.5	13186.5	16748.5	45368	18245.5	28360	35064.5	high
183	mmu-miR-100-5p_R-1_1ss16AT	AACCCGTAGATCCGATCTTGT	0.293023	35296.1	34354	46152.9	40284	33739	31865.1	30360.6	38424.7	34276.8	29421.9	57582.4	51454.4	25768	18402.5	15015.5	13186.5	16748.5	45368	18245.5	28360	35064.5	high
184	mmu-miR-322-3p	AAACATGAAGCGCTGCAACAC	0.293388	978.836	756.274	716.727	1067.76	854.362	1014.39	877.215	871.803	519.803	996.561	651.762	501.858	683	466	478	381	380	688	618	321	342	middle
185	mmu-miR-483-3p_L-1R+2	CACTCCTCCCCTCCCGTCTTGT	0.297829	31.3699	20.0252	91.6174	26.5767	29.3343	38.1987	16.1168	11.4711	32.4877	17.7381	196.95	60.1642	17	16	18	7	5	43	11	97	41	middle
186	mmu-miR-652-3p_R+1	AATGGCGCCACTAGGGTTGTGT	0.301159	431.12	556.309	405.355	534.661	370.346	388.353	582.508	373.958	712.462	433.778	434.508	347.779	342	202	183	253	163	943	269	214	237	middle
187	mmu-miR-181a-2-3p_R-1	ACCACCGACCGTTGACTGTAC	0.301291	1775.16	1249.23	1730.91	1885.38	1710.56	1729.55	854.191	1993.68	899.833	2083.42	1528.9	1580.41	1206	933	815	371	869	1191	1292	753	1077	middle
188	mmu-mir-1954-p3_1ss17AG	CTGTGTAGCCCTGGCTGTCC	0.301877	1.30278	11.4997	17.4824	3.90834	0	0	24.1752	10.324	0	4.03139	13.1977	35.2181	2.5	0	0	10.5	4.5	0	2.5	6.5	24	middle
189	mmu-mir-3470a-p3	TGCCTCTGCCTCCTGAGTGC	0.307861	13.0637	6.13156	7.18662	9.38002	12.8338	16.9772	11.512	6.88266	0	11.2879	0	10.2719	6	7	8	5	3	0	7	0	7	middle
190	mmu-miR-574-5p_R-2	TGAGTGTGTGTGTGTGAGTGT	0.308242	30.3087	59.014	28.4129	34.3934	18.3339	38.1987	41.4432	29.8248	105.774	24.1884	24.3649	36.6855	22	10	18	18	13	140	15	12	25	middle
191	mmu-miR-20b-5p	CAAAGTGCTCATAGTGCAGGTAG	0.309266	7.40459	5.54053	14.7453	9.38002	12.8338	0	0	0	16.6216	11.2879	18.2737	14.6742	6	7	0	0	0	22	7	9	10	middle
192	mmu-miR-483-5p	AAGACGGGAGAAGAGAAGGGAG	0.311704	3.53691	4.28132	20.7594	0	0	10.6107	0	0	12.844	0	44.669	17.609	0	0	5	0	0	17	0	22	12	middle
193	mmu-miR-339-5p_R-3	TCCCTGTCCTCCAGGAGCTC	0.312983	1566.68	2148.16	2169.81	1750.94	1378.71	1570.39	1885.67	1502.71	3056.11	1930.23	2389.79	2189.39	1120	752	740	819	655	4045	1197	1177	1492	middle
194	mmu-miR-101b-3p_L-1R+5_2	TACAGTACTGTGATAGCTGCAGT	0.312997	6008.39	4756.4	5589.97	5915.66	5986.03	6123.46	4321.61	6516.73	3430.85	5410.13	5539.98	5819.79	3784	3265	2885.5	1877	2840.5	4541	3355	2728.5	3966	middle
195	mmu-miR-101b-3p_L-1R+5_1	TACAGTACTGTGATAGCTGAAGT	0.312997	6008.39	4756.4	5589.97	5915.66	5986.03	6123.46	4321.61	6516.73	3430.85	5410.13	5539.98	5819.79	3784	3265	2885.5	1877	2840.5	4541	3355	2728.5	3966	middle
196	mmu-miR-224-5p_R+1	TAAGTCACTAGTGGTTCCGTTT	0.313858	115.681	165.35	130.865	115.687	121.004	110.352	227.938	117.005	151.105	101.591	160.402	130.6	74	66	52	99	51	200	63	79	89	middle
197	mmu-mir-374b-p3	CTTAGCAGGTTGTATTATCATT	0.315866	15.5206	6.88333	7.579	12.5067	12.8338	21.2215	16.1168	0	4.53316	8.06279	0	14.6742	8	7	10	7	0	6	5	0	10	middle
198	mmu-miR-1191a_R+1	CAGTCTTACTATGTAGCCCTAT	0.31587	88.3752	72.2196	70.1783	92.2368	88.0029	84.8859	66.7697	87.1803	62.7088	75.7902	46.6994	88.0452	59	48	40	29	38	83	47	23	60	middle
199	mmu-miR-7a-5p_R+1	TGGAAGACTAGTGATTTTGTTGTT	0.323943	142.023	164.321	180.281	124.285	152.172	149.611	183.041	169.772	140.15	133.036	197.965	209.841	79.5	83	70.5	79.5	74	185.5	82.5	97.5	143	middle
200	mmu-miR-129-2-3p	AAGCCCTTACCCCAAAAAGCAT	0.324819	6.36644	28.6492	16.2924	0	0	19.0993	36.8384	0	49.1093	17.7381	22.3345	8.80452	0	0	9	16	0	65	11	11	6	middle
201	mmu-miR-505-3p_R+2	CGTCAACACTTGCTGGTTTTCTCT	0.328739	0	8.3108	16.3632	0	0	0	0	0	24.9324	0	18.2737	30.8158	0	0	0	0	0	33	0	9	21	middle
202	mmu-mir-3535-p3	TCCTCTAGATAGTCAAGTTCTGATC	0.332001	3.12667	34.8737	7.82624	9.38002	0	0	23.024	0	81.597	0	0	23.4787	6	0	0	10	0	108	0	0	16	middle
203	mmu-miR-21a-5p_R+1	TAGCTTATCAGACTGATGTTGAC	0.332514	60138.6	53617.7	71949.2	56935.1	59669.7	63810.9	51341.3	70916.6	38595.4	53151.5	87835.6	74860.5	36419	32546	30069	22299	30911	51084	32961	43260	51015	high
204	mmu-miR-122-5p_R+1	TGGAGTGTGACAATGGTGTTTGT	0.333311	9.90336	3310.38	10.2129	0	0	29.7101	9016.21	0	914.944	30.6386	0	0	0	0	14	3916	0	1211	19	0	0	middle
205	mmu-miR-301a-5p	GCTCTGACTTTATTGCACTACT	0.33704	0	10.6787	5.67082	0	0	0	0	25.2364	6.79975	9.67535	0	7.3371	0	0	0	0	11	9	6	0	5	middle
206	mmu-miR-34c-5p	AGGCAGTGTAGTTAGCTGATTGC	0.347435	88.5198	98.6114	157.536	65.6601	91.6697	108.23	145.051	98.6514	52.1314	109.654	255.832	107.122	42	50	51	63	43	69	68	126	73	middle
207	mmu-miR-671-3p	TCCGGTTCTCAGGGCTCCACC	0.34844	82.3141	123.395	121.783	89.1102	62.3354	95.4967	135.842	73.415	160.927	130.617	79.186	155.547	57	34	45	59	32	213	81	39	106	middle
208	mmu-miR-3061-3p	CTACCTTTGATAGTCCACTGCC	0.351819	20.847	17.46	34.2826	17.1967	22.0007	23.3436	0	20.648	31.7322	24.1884	24.3649	54.2946	11	12	11	0	9	42	15	12	37	middle
209	mmu-mir-3970-p5_1ss7TA	TGAGGTAGTAGTTTGTGCTT	0.351981	5.01662	9.92438	5.42625	0	5.50018	9.54967	12.6632	9.17688	7.93304	9.67535	0	6.60339	0	3	4.5	5.5	4	10.5	6	0	4.5	middle
210	mmu-miR-532-3p_R-1	CCTCCCACACCCAAGGCTTGC	0.35344	90.5809	120.432	156.404	104.744	71.5024	95.4967	147.354	73.415	140.528	67.7274	198.98	202.504	67	39	45	64	32	186	42	98	138	middle
211	mmu-miR-26a-2-3p	CCTGTTCTTGATTACTTGTTTC	0.353681	93.3335	102.199	75.7287	78.1668	106.337	95.4967	78.2817	137.653	90.6633	62.8898	79.186	85.1104	50	58	45	34	60	120	39	39	58	middle
212	mmu-miR-136-5p	ACTCCATTTGTTTTGATGATGG	0.35397	16.4081	8.37529	5.91271	9.38002	16.5006	23.3436	0	16.0595	9.06633	17.7381	0	0	6	9	11	0	7	12	11	0	0	middle
213	mmu-miR-330-3p_L-1	CAAAGCACAGGGCCTGCAGAGA	0.35691	45.9866	54.8033	70.5162	45.3368	58.6686	33.9544	62.1649	20.648	81.597	70.9525	73.0948	67.5013	29	32	16	27	9	108	44	36	46	middle
214	mmu-mir-324-p3_1ss21GT	ACTGCCCCAGGTGCTGCTGGT	0.357481	37.2781	70.0152	64.6455	46.9001	45.8349	19.0993	62.1649	45.8844	101.996	25.8009	77.1556	90.9801	30	25	9	27	20	135	16	38	62	middle
215	mmu-miR-677-5p_R+4	TTCAGTGATGATTAGCTTCTGACTTT	0.357751	3.05566	13.1913	18.166	0	9.16697	0	18.4192	0	21.1548	0	32.4866	22.0113	0	5	0	8	0	28	0	16	15	middle
216	PC-3p-35595_181	TCGACTCCCGGTGTGGGAACC	0.359883	11.5443	63.3115	38.3834	0	9.16697	25.4658	138.144	34.4133	17.3771	24.1884	26.3953	64.5665	0	5	12	60	15	23	15	13	44	middle
217	PC-3p-42311_119	TGAGATGAAGCTGTAGCTC	0.360711	12.2663	3.27395	11.0514	10.9434	11.0004	14.855	0	0	9.82186	9.67535	0	23.4787	7	6	7	0	0	13	6	0	16	middle
218	mmu-miR-22-3p	AAGCTGCCAGTTGAAGAACTGT	0.361863	62329.9	104140	61916.6	61060.8	60953	64975.9	58881.6	73706.4	179832	64413.6	56689.1	64647.2	39058	33246	30618	25574	32127	238022	39945	27920	44055	high
219	mmu-miR-151-5p	TCGAGGAGCTCACAGTCTAGT	0.36247	9524.68	8044.17	9282.88	9383.67	9320.98	9869.4	8003.15	10149.6	5979.75	9838.75	8828.22	9181.65	6002.33	5084	4650.67	3476	4424	7914.67	6101.33	4348	6257	high
220	mmu-miR-30a-5p_R+2	TGTAAACATCCTCGACTGGAAGCT	0.362688	219984	181637	202106	216722	217101	226129	175254	235346	134310	208839	188684	208794	138628	118415	106556	76118	102582	177770	129508	92929	142286	high
221	mmu-miR-708-5p_R-1	AAGGAGCTTACAATCTAGCTGG	0.364204	25.242	97.9406	42.9278	29.7034	31.1677	14.855	92.0961	0	201.726	46.7642	62.9427	19.0765	19	17	7	40	0	267	29	31	13	middle
222	mmu-miR-138-5p	AGCTGGTGTTGTGAATCAGGCCG	0.364397	4.56029	2.26658	6.59347	6.25335	0	7.42752	0	0	6.79975	7.25651	8.12164	4.40226	4	0	3.5	0	0	9	4.5	4	3	middle
223	PC-5p-61939_35	CGAAGGAGTAGCCTGTCTTT	0.364986	18.4592	11.7117	5.82972	0	25.6675	29.7101	13.8144	13.7653	7.55527	0	10.1521	7.3371	0	14	14	6	6	10	0	5	5	middle
224	mmu-miR-30e-3p	CTTTCAGTCGGATGTTTACAGC	0.369207	4389.54	3319.57	3189.18	3841.12	4556.9	4770.59	3447.85	4869.48	1641.38	3945.93	2950.19	2671.44	2457	2485.5	2248	1497.5	2122.5	2172.5	2447	1453	1820.5	middle
225	mmu-miR-223-3p_R+1	TGTCAGTTTGTCAAATACCCCAT	0.371605	246.463	301.529	415.396	350.187	223.674	165.528	368.384	169.772	366.431	622.447	365.474	258.266	224	122	78	160	74	485	386	180	176	middle
226	mmu-miR-335-3p	TTTTTCATTATTGCTCCTGACC	0.374482	52.5455	46.229	58.0916	45.3368	55.0018	57.298	36.8384	50.4728	51.3759	69.34	60.9123	44.0226	29	30	27	16	22	68	43	30	30	middle
227	mmu-miR-700-3p	CACGCGGGAACCGAGTCCACC	0.377252	116.729	91.3412	104.495	120.377	117.337	112.474	66.7697	82.5919	124.662	122.554	85.2772	105.654	77	64	53	29	36	165	76	42	72	middle
228	mmu-miR-301a-3p	CAGTGCAATAGTATTGTCAAAGC	0.377803	13.928	30.1651	17.8278	23.45	18.3339	0	25.3264	16.0595	49.1093	11.2879	30.4562	11.7394	15	10	0	11	7	65	7	15	8	middle
229	mmu-miR-1934-5p	TCTGGTCCCCTGCTTCGTCCTCT	0.380109	0	4.53316	9.21374	0	0	0	0	0	13.5995	0	20.3041	7.3371	0	0	0	0	0	18	0	10	5	middle
230	mmu-miR-183-5p	TATGGCACTGGTAGAATTCACT	0.382047	3.05566	15.5176	17.538	0	9.16697	0	29.9312	0	16.6216	24.1884	28.4257	0	0	5	0	13	0	22	15	14	0	middle
231	PC-5p-42624_117	ACTAGTCCTAGCCCTAGCCCTA	0.383178	5.21112	71.3267	0	15.6334	0	0	0	13.7653	200.215	0	0	0	10	0	0	0	6	265	0	0	0	middle
232	mmu-miR-134-5p	TGTGACTGGTTGACCAGAGGGG	0.386272	22.1531	11.9103	22.1483	14.07	31.1677	21.2215	0	18.3538	17.3771	32.2512	12.1825	22.0113	9	17	10	0	8	23	20	6	15	middle
233	mmu-miR-191-5p_R-1	CAACGGAATCCCAAAAGCAGCT	0.388856	18541.7	18581.9	20824.6	19740.2	18113.9	17770.9	16363.2	16867.1	22515.5	19632.9	21426.9	21414.1	12627	9880	8374	7107	7352	29801	12175	10553	14593	high
234	PC-3p-61516_36	TGTCTGCCCCCACCCCCACAT	0.392809	0	4.28132	6.31886	0	0	0	0	0	12.844	0	10.1521	8.80452	0	0	0	0	0	17	0	5	6	middle
235	mmu-miR-98-5p	TGAGGTAGTAAGTTGTATTGTT	0.39337	986.097	945.131	904.519	938.314	1009.83	1010.14	889.648	1047.08	898.662	885.939	976.221	851.397	600.2	550.8	476	386.4	456.4	1189.45	549.4	480.8	580.2	middle
236	mmu-miR-212-5p	ACCTTGGCTCTAGACTGCTTACT	0.397499	15.5144	22.1512	14.0318	10.9434	16.5006	19.0993	32.2336	18.3538	15.8661	22.5758	12.1825	7.3371	7	9	9	14	8	21	14	6	5	middle
237	mmu-miR-106b-5p	TAAAGTGCTGACAGTGCAGAT	0.402128	280.606	319.662	239.254	287.654	267.676	286.49	241.752	270.718	446.517	277.36	233.497	206.906	184	146	135	105	118	591	172	115	141	middle
238	mmu-let-7i-3p	CTGCGCAAGCTACTGCCTTGCT	0.40301	68.4676	109.18	60.6198	92.2368	49.5017	63.6644	78.2817	57.3555	191.904	64.5023	52.7907	64.5665	59	27	30	34	25	254	40	26	44	middle
239	mmu-miR-27b-3p	TTCACAGTGGCTAAGTTCTGC	0.404771	63320	71274.5	53963.6	58528.2	64806.8	66624.8	95283.8	70986.6	47553.3	62247.1	50839.4	48804.2	37438	35348	31395	41384.5	30941.5	62940.5	38601.5	25039	33258.5	high
240	mmu-miR-351-5p_R-3	TCCCTGAGGAGCCCTTTGAGC	0.408066	542.371	543.628	472.271	545.604	517.017	564.491	559.484	507.022	564.379	599.871	432.477	384.464	349	282	266	243	221	747	372	213	262	middle
241	mmu-miR-203-3p	GTGAAATGTTTAGGACCACTAG	0.411491	432.845	1874.26	478.229	462.748	419.847	415.941	4662.37	513.905	446.517	472.479	607.093	355.116	296	229	196	2025	224	591	293	299	242	middle
242	mmu-miR-3473e_R-3	GGGCTGGAGAGATGGCTC	0.411514	1.52783	5.23441	0	0	4.58349	0	13.8144	0	1.88882	0	0	0	0	2.5	0	6	0	2.5	0	0	0	middle
243	mmu-miR-3473b_R-2	GGGCTGGAGAGATGGCTC	0.411514	1.52783	5.23441	0	0	4.58349	0	13.8144	0	1.88882	0	0	0	0	2.5	0	6	0	2.5	0	0	0	middle
244	mmu-mir-341-p3	TCGATCGGTCGGTCGGTCAGT	0.414561	13.9134	6.84581	9.44136	12.5067	16.5006	12.7329	0	11.4711	9.06633	0	12.1825	16.1416	8	9	6	0	5	12	0	6	11	middle
245	mmu-miR-365-2-5p_L+1R-1	GAGGGACTTTCAGGGGCAGCTGT	0.414933	27.538	39.7122	67.9695	25.0134	38.5013	19.0993	13.8144	25.2364	80.0859	11.2879	91.3685	101.252	16	21	9	6	11	106	7	45	69	middle
246	mmu-miR-9-5p	TCTTTGGTTATCTAGCTGTATGA	0.418022	23.8118	60.4628	37.5084	21.3656	18.9451	31.1248	33.0011	25.2364	123.151	36.5513	44.669	31.305	13.6667	10.3333	14.6667	14.3333	11	163	22.6667	22	21.3333	middle
247	mmu-miR-192-5p	CTGACCTATGAATTGACAGCC	0.419932	980.03	1208.64	672.97	930.185	955.199	1054.71	2085.98	956.689	583.267	870.781	594.91	553.217	595	521	497	906	417	772	540	293	377	middle
248	mmu-miR-205-5p_R+1	TCCTTCATTCCACCGGAGTCTGT	0.42226	60.9487	1055.06	77.6033	46.9001	93.5031	42.443	3027.66	64.2381	73.2862	90.3032	85.2772	57.2294	30	51	20	1315	28	97	56	42	39	middle
249	mmu-miR-28c_L+1R+1	AAGGAGCTCACAGTCTATTGAA	0.424935	22.4707	17.0911	20.0263	24.7528	21.084	21.5752	16.1168	22.9422	12.2144	18.2757	26.3953	15.4079	15.8333	11.5	10.1667	7	10	16.1667	11.3333	13	10.5	middle
250	mmu-miR-1199-5p	TCTGAGTCCCGGTCGCGCGG	0.426466	7.40459	5.79238	13.9717	9.38002	12.8338	0	0	0	17.3771	8.06279	16.2433	17.609	6	7	0	0	0	23	5	8	12	middle
251	mmu-miR-1247-5p	ACCCGTCCCGTTCGTCCCCGGA	0.427098	28.6135	57.4726	65.5049	43.7734	29.3343	12.7329	39.1408	25.2364	108.04	35.4763	56.8515	104.187	28	16	6	17	11	143	22	28	71	middle
252	PC-3p-38814_149	CATCTAGAGGAGCCTGTTCT	0.428659	32.6405	72.0137	29.9804	0	38.5013	59.4202	108.213	107.828	0	38.7014	10.1521	41.0878	0	21	28	47	47	0	24	5	28	middle
253	mmu-miR-29a-5p_R-1	ACTGATTTCTTTTGGTGTTCA	0.430577	55.6093	54.1637	44.6373	70.3501	47.6683	48.8094	66.7697	43.5902	52.1314	48.3767	38.5778	46.9575	45	26	23	29	19	69	30	19	32	middle
254	mmu-miR-206-3p	TGGAATGTAAGGAAGTGTGTGG	0.430896	71182	122592	48518	86136.2	51901.6	75508.2	247709	46386.8	73678.8	66765.8	68659.7	10128.6	55097.7	28309	35581	107587	20219	97519.7	41403.7	33815.7	6902.33	high
255	mmu-miR-434-3p	TTTGAACCATCACTCGACTCCT	0.434145	258.615	226.862	279.018	265.767	251.175	258.902	179.587	195.009	305.989	233.821	312.683	290.549	170	137	122	78	85	405	145	154	198	middle
256	mmu-miR-30c-2-3p	CTGGGAGAAGGCTGTTTACTCT	0.441914	1116.7	940.792	1053.74	1133.42	1151.37	1065.32	1013.06	1114.99	694.33	1238.44	980.688	942.084	725	628	502	440	486	919	768	483	642	middle
257	mmu-miR-674-3p_R-2	CACAGCTCCCATCTCAGAAC	0.448966	294.443	255.173	286.023	311.104	328.178	244.047	234.845	275.306	255.368	280.585	330.957	246.527	199	179	115	102	120	338	174	163	168	middle
258	mmu-let-7e-3p	CTATACGGCCTCCTAGCTTTCC	0.451742	52.7838	51.1423	31.4791	64.0968	34.8345	59.4202	82.8865	22.9422	47.5982	43.5391	14.2129	36.6855	41	19	28	36	10	63	27	7	25	middle
259	mmu-miR-1968-5p_R-1	TGCAGCTGTTAAGGATGGTGGAC	0.455328	4.2443	16.6932	15.9458	0	0	12.7329	13.8144	0	36.2653	27.4135	10.1521	10.2719	0	0	6	6	0	48	17	5	7	middle
260	mmu-miR-350-5p_R+2	AAAGTGCATGCGCTTTGGGAC	0.457334	22.8938	32.4153	38.3977	29.7034	22.0007	16.9772	11.512	29.8248	55.909	32.2512	34.517	48.4249	19	12	8	5	13	74	20	17	33	middle
261	mmu-miR-133b-3p_R-1	TTTGGTCCCCTTCAACCAGCT	0.458801	13724	16620.8	15835.9	14836.1	12840.5	13495.4	17083.1	12613.6	20165.8	12748.3	17701.1	17058.3	9490	7003.67	6359.33	7419.67	5498	26691	7905.67	8718	11624.7	high
262	mmu-let-7g-5p	TGAGGTAGTAGTTTGTACAGTT	0.462202	35797	30510.4	32191.6	35132.1	34425.6	37833.3	31111	38301.6	22118.7	34787.2	31651.7	30135.8	22472.5	18777	17827.8	13512.4	16694.8	29275.8	21572.7	15588.8	20536.6	high
263	mmu-miR-29b-2-5p_R-2	CTGGTTTCACATGGTGGCTTAGA	0.462549	142.966	190.505	220.474	126.63	155.839	146.428	112.818	133.065	325.632	175.769	253.801	231.852	81	85	69	49	58	431	109	125	158	middle
264	mmu-miR-434-5p_R-1	GCTCGACTCATGGTTTGAACC	0.462889	73.1246	58.1605	69.6237	75.0401	80.6694	63.6644	39.1408	71.1208	64.2198	77.4028	50.7603	80.7081	48	44	30	17	31	85	48	25	55	middle
265	mmu-miR-382-5p	GAAGTTGTTCGTGGTGGATTCG	0.465101	15.9016	27.6487	22.8898	18.76	18.3339	10.6107	11.512	34.4133	37.0208	14.513	36.5474	17.609	12	10	5	5	15	49	9	18	12	middle
266	mmu-miR-200b-3p	TAATACTGCCTGGTAATGATGA	0.468031	38.5209	179.18	27.0423	75.0401	25.6675	14.855	492.714	20.648	24.1769	27.4135	24.3649	29.3484	48	14	7	214	9	32	17	12	20	middle
267	mmu-miR-30d-5p_R+2	TGTAAACATCCCCGACTGGAAGCT	0.468681	112951	105087	116606	124279	107616	106958	121558	101915	91787.9	122380	117072	110365	79496	58697.5	50401	52796	44422.5	121488	75892	57659.5	75210.5	high
268	mmu-miR-193a-5p	TGGGTCTTTGCGGGCAAGATGA	0.469575	294.788	382.268	502.782	293.907	333.678	256.78	105.911	357.898	682.997	306.386	609.123	592.838	188	182	121	46	156	904	190	300	404	middle
269	mmu-mir-1961-p5_1ss2AC	CCCGCCCTCCCCTCTTCC	0.472514	45.3818	22.2129	48.2085	9.38002	44.0015	82.7638	29.9312	36.7075	0	25.8009	52.7907	66.0339	6	24	39	13	16	0	16	26	45	middle
270	mmu-miR-1843a-5p_R+1	TATGGAGGTCTCTGTCTGACTT	0.476125	664.85	603.21	739.196	625.335	691.19	678.026	462.783	793.8	553.046	582.133	793.891	841.566	400	377	319.5	201	346	732	361	391	573.5	middle
271	mmu-miR-1843b-5p	ATGGAGGTCTCTGTCTGACTT	0.480941	451.883	384.872	462.045	370.511	502.35	482.789	317.732	481.786	355.098	374.113	477.146	534.875	237	274	227.5	138	210	470	232	235	364.5	middle
272	mmu-miR-21a-3p_R-1	CAACAGCAGTCGATGGGCTGT	0.481121	9.90113	22.0519	7.82624	29.7034	0	0	18.4192	11.4711	36.2653	0	0	23.4787	19	0	0	8	5	48	0	0	16	middle
273	PC-3p-15568_658	GAAGGCCCGGTGGGGAAGG	0.481725	50.8168	86.283	98.9057	17.1967	44.0015	91.2524	147.354	98.6514	12.844	69.34	105.581	121.796	11	24	43	64	43	17	43	52	83	middle
274	mmu-miR-142a-3p_R-1	TGTAGTGTTTCCTACTTTATGG	0.485556	75.4268	65.0516	56.735	71.9135	84.3361	70.0309	85.1889	34.4133	75.5527	51.6018	46.6994	71.9036	46	46	33	37	15	100	32	23	49	middle
275	mmu-miR-10a-5p_R-1	TACCCTGTAGATCCGAATTTGT	0.487774	11391.1	9567.81	8843.83	10844.9	10423.8	12904.8	11515.5	11077.6	6110.33	11882.1	8515.54	6133.82	6937	5685.5	6081	5001.5	4828.5	8087.5	7368.5	4194	4180	high
276	PC-5p-56703_49	TCAGCTGCCGTGGTTCTGGGCTTT	0.488403	0	1.25921	6.35882	0	0	0	0	0	3.77764	0	0	19.0765	0	0	0	0	0	5	0	0	13	middle
277	mmu-miR-148b-5p_R-1	GAAGTTCTGTTATACACTCAGGC	0.489038	14.5893	9.87713	17.4525	20.3234	12.8338	10.6107	0	13.7653	15.8661	11.2879	26.3953	14.6742	13	7	5	0	6	21	7	13	10	middle
278	mmu-miR-744-5p_R-1	TGCGGGGCTAGGGCTAACAGC	0.492991	4677.32	4903.82	5809.52	5488.87	4504.65	4038.45	4452.85	3955.23	6303.37	4244.25	6227.27	6957.04	3511	2457	1903	1934	1724	8343	2632	3067	4741	middle
279	mmu-miR-365-3p	TAATGCCCCTAAAAATCCTTAT	0.499934	4088.37	5581.81	6789.68	4153	4364.4	3747.71	2650.07	4442.76	9652.62	3583.91	8695.23	8089.89	2656.5	2380.5	1766	1151	1936.5	12776	2222.5	4282.5	5513	middle
280	mmu-miR-363-3p_R+1	AATTGCACGGTATCCATCTGTAT	0.502459	6.88348	23.8881	14.7603	7.81668	12.8338	0	41.4432	0	30.2211	35.4763	0	8.80452	5	7	0	18	0	40	22	0	6	middle
281	mmu-miR-362-3p_R-1	AACACACCTGTTCAAGGATTC	0.507159	190.528	204.639	150.294	195.417	185.173	190.993	133.539	176.655	303.722	114.492	144.159	192.232	125	101	90	58	77	402	71	71	131	middle
282	mmu-miR-143-5p	GGTGCAGTGCTGCATCTCTGG	0.510944	922.43	1221.49	1280.44	850.455	993.7	923.134	805.841	1105.81	1752.82	853.043	1240.58	1747.7	544	542	435	350	482	2320	529	611	1191	middle
283	mmu-miR-411-3p_R-1	TATGTAACACGGTCCACTAAC	0.511208	54.8016	39.8135	50.688	39.0834	53.1684	72.153	34.536	55.0613	29.8433	66.9211	34.517	50.626	25	29	34	15	24	39.5	41.5	17	34.5	middle
284	mmu-miR-494-3p_R+1	TGAAACATACACGGGAAACCTCT	0.513194	22.8539	18.5022	27.5968	28.1401	12.8338	27.5879	13.8144	11.4711	30.2211	25.8009	20.3041	36.6855	18	7	13	6	5	40	16	10	25	middle
285	mmu-miR-455-3p_R+1	GCAGTCCACGGGCATATACACT	0.513695	384.696	298.228	384.379	484.634	317.177	352.277	177.285	284.483	432.917	319.286	466.994	366.855	310	173	166	77	124	573	198	230	250	middle
286	mmu-miR-196a-5p	TAGGTAGTTTCATGTTGTTGGG	0.515536	1555.48	1580.52	1872.18	1518.78	1647.3	1500.36	1013.06	1973.03	1755.47	1482.75	2119.75	2014.03	971.5	898.5	707	440	860	2323.5	919.5	1044	1372.5	middle
287	mmu-miR-101b-3p_L-1R+4	TACAGTACTGTGATAGCTGAAG	0.516003	11373.9	9492.83	10931.2	11254.5	11513.7	11353.5	8307.07	13200.9	6970.5	9786.61	11502.3	11504.6	7199	6280	5350	3608	5754	9226	6069	5665	7840	high
288	mmu-miR-211-5p_R+1_1ss17TA	TTCCCTTTGTCATCCTATGCCTA	0.520603	0	1.00737	3.42398	0	0	0	0	0	3.02211	0	0	10.2719	0	0	0	0	0	4	0	0	7	middle
289	mmu-miR-132-5p_L-1R+1	ACCGTGGCTTTCGATTGTTACT	0.520642	14.1834	8.87419	16.4801	7.81668	22.0007	12.7329	11.512	0	15.1105	17.7381	24.3649	7.3371	5	12	6	5	0	20	11	12	5	middle
290	mmu-miR-664-3p_R+1	TATTCATTTACTCCCCAGCCTAC	0.521032	1275.14	1368.79	1573.53	1286.63	1248.54	1290.27	902.542	1349	1854.82	1290.05	1713.67	1716.88	823	681	608	392	588	2455	800	844	1170	middle
291	mmu-miR-3068-5p_R-1	TTGGAGTTCATGCAAGTTCTAAC	0.521239	523.753	518.911	463.68	492.451	520.684	558.125	499.621	637.793	419.318	474.092	438.569	478.379	315	284	263	217	278	555	294	216	326	middle
292	mmu-miR-196a-2-3p_R+1	TCGGCAACAAGAAACTGCCTGAG	0.521693	39.09	17.9269	29.0844	65.6601	9.16697	42.443	0	11.4711	42.3095	40.3139	26.3953	20.5439	42	5	20	0	5	56	25	13	14	middle
293	PC-5p-29791_259	TGGTGGCGCGCGGGCGGGG	0.521776	15.3073	29.6173	33.4971	0	18.3339	27.5879	52.9553	32.1191	3.77764	14.513	50.7603	35.2181	0	10	13	23	14	5	9	25	24	middle
294	mmu-miR-3084-3p_R+1	TTCTGCCAGTCTCCTTCAGACA	0.525338	0	1.51105	4.8914	0	0	0	0	0	4.53316	0	0	14.6742	0	0	0	0	0	6	0	0	10	middle
295	mmu-miR-26b-3p	CCTGTTCTCCATTACTTGGCTC	0.525937	13.4761	5.54053	8.26165	7.81668	22.0007	10.6107	0	0	16.6216	14.513	0	10.2719	5	12	5	0	0	22	9	0	7	middle
296	mmu-miR-200a-3p	TAACACTGTCTGGTAACGATGT	0.526048	17.3057	82.2992	17.603	39.0834	12.8338	0	232.543	0	14.355	0	26.3953	26.4136	25	7	0	101	0	19	0	13	18	middle
297	mmu-miR-200c-3p	TAATACTGCCGGGTAATGATGGA	0.526807	15.4013	82.3231	17.2819	29.7034	16.5006	0	237.147	0	9.82186	8.06279	20.3041	23.4787	19	9	0	103	0	13	5	10	16	middle
298	mmu-miR-181a-5p	AACATTCAACGCTGTCGGTGAGT	0.529349	3826.81	3364.37	3540.88	3805.16	3769.46	3905.81	2815.84	4235.13	3042.13	3913.68	3386.72	3322.24	2434	2056	1840.5	1223	1846	4026.5	2427	1668	2264	middle
299	mmu-miR-30d-3p	CTTTCAGTCAGATGTTTGCTGC	0.530824	120.218	120.563	101.984	146.954	111.837	101.863	117.423	144.536	99.7296	124.167	89.3381	92.4475	94	61	48	51	63	132	77	44	63	middle
300	mmu-miR-511-3p	AATGTGTAGCAAAAGACAGGAT	0.531759	22.2512	28.4824	33.4121	37.5201	16.5006	12.7329	23.024	39.0017	23.4214	24.1884	46.6994	29.3484	24	9	6	10	17	31	15	23	20	middle
301	mmu-miR-199a-3p_R-1	ACAGTAGTCTGCACATTGGTT	0.533553	7265.9	7592.94	6522.99	7222.61	7683.76	6891.32	8089.88	9155.46	5533.48	7083.97	6353.15	6131.86	4620	4191	3247.33	3513.67	3990.67	7324	4393	3129	4178.67	middle
302	mmu-miR-24-1-5p_R-2	GTGCCTACTGAGCTGATATCA	0.536457	50.4318	79.7688	42.7006	54.7168	60.502	36.0765	66.7697	22.9422	149.594	33.8637	22.3345	71.9036	35	33	17	29	10	198	21	11	49	middle
303	mmu-mir-101b-p3	ACAGTACTGTGATAGCTGA	0.538319	5.61201	5.85583	7.11533	3.90834	5.50018	7.42752	6.90721	6.88266	3.77764	6.45023	6.09123	8.80452	2.5	3	3.5	3	3	5	4	3	6	low
304	mmu-miR-191-3p_R-2	GCTGCACTTGGATTTCGTTC	0.540001	3.53691	1.25921	0	0	0	10.6107	0	0	3.77764	0	0	0	0	0	5	0	0	5	0	0	0	middle
305	mmu-miR-326-3p	CCTCTGGGCCCTTCCTCCAGT	0.544438	80.7134	76.8245	100.547	75.0401	84.3361	82.7638	39.1408	78.0034	113.329	112.879	119.794	68.9688	48	46	39	17	34	150	70	59	47	middle
306	mmu-miR-93-5p	CAAAGTGCTGTTCGTGCAGGTAG	0.546356	1772.45	2032.68	1960.43	1638.38	1783.89	1895.08	1848.83	1704.6	2544.62	1799.61	1971.53	2110.15	1048	973	893	803	743	3368	1116	971	1438	middle
307	mmu-miR-10b-3p_L+1R-1	ACAGATTCGATTCTAGGGGAAT	0.547128	73.876	74.8595	96.5891	70.3501	77.0026	74.2752	34.536	96.3572	93.6854	122.554	105.581	61.6317	45	42	35	15	42	124	76	52	42	middle
308	mmu-miR-17-5p	CAAAGTGCTTACAGTGCAGGTAG	0.548045	571.183	632.37	595.455	628.461	548.185	536.904	570.996	578.143	747.972	588.584	615.214	582.566	402	299	253	248	252	990	365	303	397	middle
309	mmu-miR-23b-5p_L+1	TGGGTTCCTGGCATGCTGATTT	0.548276	0	8.81449	3.38402	0	0	0	0	0	26.4435	0	10.1521	0	0	0	0	0	0	35	0	5	0	middle
310	mmu-mir-5126-p3_1ss19CT	CGCGGGCGGGGCCGGGGGT	0.549238	263.884	358.55	472.875	51.5901	313.51	426.552	573.298	495.551	6.79975	374.113	422.325	622.186	33	171	201	249	216	9	232	208	424	middle
311	mmu-miR-383-5p	AGATCAGAAGGTGACTGTGGCT	0.550162	0	1.25921	3.22512	0	0	0	0	0	3.77764	9.67535	0	0	0	0	0	0	0	5	6	0	0	middle
312	mmu-miR-29c-5p	TGACCGATTTCTCCTGGTGTTC	0.55317	264.117	263.235	342.108	289.217	254.842	248.291	92.0961	334.956	362.653	258.009	399.991	368.323	185	139	117	40	146	480	160	197	251	middle
313	mmu-miR-101b-3p_R+2_1ss8AC	GTACAGTCCTGTGATAGCTGA	0.553212	4.69001	0	1.88132	14.07	0	0	0	0	0	5.64395	0	0	9	0	0	0	0	0	3.5	0	0	middle
314	mmu-miR-1843b-3p_L+1R+1	TCCGATCGTTCCCCTCCATACA	0.554247	88.9721	107.172	129.045	65.6601	110.004	91.2524	52.9553	91.7688	176.793	98.366	125.885	162.884	42	60	43	23	40	234	61	62	111	middle
315	mmu-miR-330-5p_R-1	TCTCTGGGCCTGTGTCTTAGG	0.554922	9.26915	11.3926	3.38402	17.1967	0	10.6107	11.512	0	22.6658	0	10.1521	0	11	0	5	5	0	30	0	5	0	middle
316	mmu-miR-496a-3p_L-2R+1	AGTATTACATGGCCAATCTCC	0.556878	3.64778	1.51105	0	10.9434	0	0	0	0	4.53316	0	0	0	7	0	0	0	0	6	0	0	0	middle
317	mmu-miR-425-5p	AATGACACGATCACTCCCGTTGA	0.55847	156.605	189.043	190.498	150.08	179.673	140.062	156.563	151.418	259.146	170.931	227.406	173.156	96	98	66	68	66	343	106	112	118	middle
318	mmu-miR-1982-3p_R-1	TCTCACCCTATGTTCTCCCACA	0.565984	0	6.5479	2.93484	0	0	0	0	0	19.6437	0	0	8.80452	0	0	0	0	0	26	0	0	6	middle
319	mmu-miR-19a-3p	TGTGCAAATCTATGCAAAACTGA	0.568683	38.7742	38.7929	24.5227	51.5901	20.1673	44.5651	41.4432	11.4711	63.4643	27.4135	18.2737	27.881	33	11	21	18	5	84	17	9	19	middle
320	mmu-miR-185-3p	AGGGGCTGGCTTTCCTCTGGT	0.568853	20.0203	34.7464	24.6508	34.3934	25.6675	0	11.512	45.8844	46.8427	35.4763	22.3345	16.1416	22	14	0	5	20	62	22	11	11	middle
321	mmu-miR-148a-3p	TCAGTGCACTACAGAACTTTGT	0.569505	2564.44	3134.74	3631.63	2490.39	2550.25	2652.69	4480.48	2695.71	2228.05	2047.95	5342.01	3504.93	1593	1391	1250	1946	1175	2949	1270	2631	2388.5	middle
322	mmu-miR-1191b-5p	TCAGGCTACAGAGCGAGAACCT	0.569622	0	5.28869	2.4457	0	0	0	0	0	15.8661	0	0	7.3371	0	0	0	0	0	21	0	0	5	middle
323	PC-3p-81683_12	TAACTTTGAAGGCCGAAG	0.569622	0	5.28869	2.4457	0	0	0	0	0	15.8661	0	0	7.3371	0	0	0	0	0	21	0	0	5	middle
324	mmu-miR-1949_L-1	TATACCAGGATGTCAGCATAGTT	0.570551	0	6.29606	2.93484	0	0	0	0	0	18.8882	0	0	8.80452	0	0	0	0	0	25	0	0	6	middle
325	mmu-miR-501-5p_R-1	AATCCTTTGTCCCTGGGTGAA	0.571735	6.18233	16.1776	21.0608	9.38002	9.16697	0	11.512	0	37.0208	0	42.6386	20.5439	6	5	0	5	0	49	0	21	14	middle
326	mmu-miR-381-3p	TATACAAGGGCAAGCTCTCTGT	0.575353	118.92	104.9	79.7429	121.94	99.0033	135.817	177.285	55.0613	82.3525	122.554	60.9123	55.762	78	54	64	77	24	109	76	30	38	middle
327	mmu-miR-335-5p_R-2	TCAAGAGCAATAACGAAAAAT	0.57672	134.638	183.835	134.126	150.08	126.504	127.329	168.075	94.063	289.367	106.429	188.828	107.122	96	69	60	73	41	383	66	93	73	middle
328	mmu-miR-133a-3p_L-1R+1	TTGGTCCCCTTCAACCAGCTGT	0.578105	404367	469720	503827	418197	403123	391781	317037	437817	654306	396132	544935	570414	267503	219878	184615	137698	190835	866025	245655	268386	388719	high
329	mmu-miR-28c_L+1	AAGGAGCTCACAGTCTATTGA	0.578414	671.356	659.574	720.233	723.564	640.771	649.731	554.879	777.74	646.102	732.639	686.279	741.781	462.833	349.5	306.167	241	339	855.167	454.333	338	505.5	middle
330	mmu-miR-345-3p_R-1_1ss21AT	CCTGAACTAGGGGTCTGGAGT	0.57926	249.643	268.238	266.179	257.95	251.175	239.803	255.567	240.893	308.255	270.91	278.166	249.461	165	137	113	111	105	408	168	137	170	middle
331	mmu-miR-146b-3p	GCCCTAGGGACTCAGTTCTGGT	0.582084	0	1.25921	2.4457	0	0	0	0	0	3.77764	0	0	7.3371	0	0	0	0	0	5	0	0	5	low
332	mmu-miR-376c-3p	AACATAGAGGAAATTTCACGT	0.582084	0	1.25921	2.4457	0	0	0	0	0	3.77764	0	0	7.3371	0	0	0	0	0	5	0	0	5	low
333	mmu-miR-3098-5p	TCCTAACAGCAGGAGTAGGAGC	0.582084	0	1.7629	3.42398	0	0	0	0	0	5.28869	0	0	10.2719	0	0	0	0	0	7	0	0	7	middle
334	mmu-miR-6395_R-3_1ss18GT	CTGGCCCTCTCTGCCCTTT	0.582084	0	0.629606	1.22285	0	0	0	0	0	1.88882	0	0	3.66855	0	0	0	0	0	2.5	0	0	2.5	low
335	mmu-let-7c-1-3p	CTGTACAACCTTCTAGCTTTCC	0.587412	0	4.53316	2.4457	0	0	0	0	0	13.5995	0	0	7.3371	0	0	0	0	0	18	0	0	5	middle
336	mmu-miR-350-3p	TTCACAAAGCCCATACACTTTC	0.588024	276.629	406.952	359.542	220.43	320.844	288.612	232.543	383.135	605.177	185.444	363.443	529.739	141	175	136	101	167	801	115	179	361	middle
337	mmu-miR-182-5p	TTTGGCAATGGTAGAACTCACACCG	0.588454	12.8964	30.9636	20.5238	0	23.8341	14.855	46.0481	0	46.8427	20.9633	40.6082	0	0	13	7	20	0	62	13	20	0	middle
338	mmu-miR-877-3p_R+1	TGTCCTCTTCTCCCTCCTCCCAT	0.589614	25.152	36.7427	23.4869	31.2667	29.3343	14.855	11.512	41.2959	57.4201	8.06279	34.517	27.881	20	16	7	5	18	76	5	17	19	middle
339	mmu-miR-874-3p_R+1	CTGCCCTGGCCCGAGGGACCGAC	0.590543	58.3301	71.9118	45.1716	67.2235	56.8352	50.9316	112.818	13.7653	89.1522	38.7014	52.7907	44.0226	43	31	24	49	6	118	24	26	30	middle
340	mmu-mir-3473h-p3	ACTGCTCTTCCAGAGGTCCTGA	0.600225	0	4.02948	2.4457	0	0	0	0	0	12.0884	0	0	7.3371	0	0	0	0	0	16	0	0	5	middle
341	mmu-miR-466q_L+1	TGTGCACACACACACATACGT	0.601662	9.92013	4.02948	4.06082	18.76	11.0004	0	0	0	12.0884	0	12.1825	0	12	6	0	0	0	16	0	6	0	middle
342	mmu-miR-505-5p	GGGAGCCAGGAAGTATTGATGTT	0.602051	0	3.02211	4.8914	0	0	0	0	0	9.06633	0	0	14.6742	0	0	0	0	0	12	0	0	10	middle
343	mmu-miR-511-5p_L+1	CATGCCTTTTGCTCTGCACTCA	0.602051	0	1.51105	2.4457	0	0	0	0	0	4.53316	0	0	7.3371	0	0	0	0	0	6	0	0	5	middle
344	mmu-miR-451a_R+4	AAACCGTTACCATTACTGAGTTTAGT	0.603518	944.279	1100.37	694.475	736.331	1173.37	923.134	1777.45	543.73	979.919	1267.47	391.869	424.084	471	640	435	772	237	1297	786	193	289	middle
345	PC-3p-38369_153	GGGACCGCCCCCCGGCCGGC	0.603656	31.5145	63.6207	65.9711	0	33.0011	61.5423	124.33	66.5323	0	32.2512	62.9427	102.719	0	18	29	54	29	0	20	31	70	middle
346	mmu-miR-146a-5p	TGAGAACTGAATTCCATGGGTT	0.604471	1408.4	1599.16	2234.85	1349.16	1532.72	1343.32	1887.97	1440.77	1468.75	1304.56	4233.41	1166.6	863	836	633	820	628	1944	809	2085	795	middle
347	mmu-miR-34b-3p	AATCACTAACTCCACTGCCATC	0.605155	0	3.83734	2.4457	0	0	0	11.512	0	0	0	0	7.3371	0	0	0	5	0	0	0	0	5	middle
348	mmu-miR-1194_1ss3AC	GACTGAGTAACTGCTAGATCCT	0.605155	0	3.83734	2.4457	0	0	0	11.512	0	0	0	0	7.3371	0	0	0	5	0	0	0	0	5	middle
349	mmu-miR-150-3p_R-1	CTGGTACAGGCCTGGGGGATA	0.606431	5.73223	11.6564	4.06082	17.1967	0	0	13.8144	0	21.1548	0	12.1825	0	11	0	0	6	0	28	0	6	0	middle
350	mmu-miR-7085-3p	TAGCTGGCCTCTCCCCACCTTC	0.606558	2.60556	4.02948	0	7.81668	0	0	0	0	12.0884	0	0	0	5	0	0	0	0	16	0	0	0	middle
351	mmu-miR-491-5p_R+1	AGTGGGGAACCCTTCCATGAGGA	0.607529	16.1003	21.4902	29.4342	20.3234	11.0004	16.9772	16.1168	0	48.3538	41.9265	24.3649	22.0113	13	6	8	7	0	64	26	12	15	middle
352	mmu-mir-5104b-p3	AGGGCTAGTGAGATGGCTCAGC	0.607918	0	1.7629	2.6876	0	0	0	0	0	5.28869	8.06279	0	0	0	0	0	0	0	7	5	0	0	low
353	PC-3p-57320_47	TCCTGAGAGATGGGCGAGTG	0.608264	3.53691	5.37227	0	0	0	10.6107	16.1168	0	0	0	0	0	0	0	5	7	0	0	0	0	0	middle
354	mmu-miR-671-5p_R+1	AGGAAGCCCTGGAGGGGCTGGAGG	0.608311	6.66359	24.2366	15.7923	9.38002	0	10.6107	11.512	0	61.1977	20.9633	0	26.4136	6	0	5	5	0	81	13	0	18	middle
355	mmu-miR-345-5p_L+1R-1	TGCTGACCCCTAGTCCAGTGCT	0.610208	139.692	184.634	160.078	167.277	99.0033	152.795	142.749	137.653	273.501	137.067	142.129	201.037	107	54	72	62	60	362	85	70	137	middle
356	mmu-let-7e-5p	TGAGGTAGGAGGTTGTATAGTT	0.611607	2082.42	2287.6	2263.86	2122.78	1887.94	2236.53	2435.37	2317.85	2109.58	2471.08	2508.37	1812.12	1357.85	1029.75	1053.9	1057.75	1010.3	2792.2	1532.4	1235.4	1234.9	middle
357	PC-5p-55679_52	TTAAGAGGAGGGGGTGGACA	0.612538	3.64778	2.51842	0	10.9434	0	0	0	0	7.55527	0	0	0	7	0	0	0	0	10	0	0	0	middle
358	mmu-miR-877-5p_R+4	GTAGAGGAGATGGCGCAGGGGACA	0.612943	0	3.52579	2.4457	0	0	0	0	0	10.5774	0	0	7.3371	0	0	0	0	0	14	0	0	5	middle
359	PC-3p-87246_10	GCGTGCGGGCGGGCGCGAC	0.614056	0	3.8237	2.6876	0	0	0	0	11.4711	0	8.06279	0	0	0	0	0	0	5	0	5	0	0	middle
360	mmu-miR-5113_L+1R-1	GACAGAGGAGGAGAGAGATCCTG	0.615308	3.05566	4.28132	0	0	9.16697	0	0	0	12.844	0	0	0	0	5	0	0	0	17	0	0	0	middle
361	PC-3p-50161_74	ACTATATTGTGGCCTACATTG	0.615764	14.2021	9.37345	6.98775	12.5067	11.0004	19.0993	0	13.7653	14.355	20.9633	0	0	8	6	9	0	6	19	13	0	0	middle
362	PC-5p-90730_7	GAGGACAGTGACTGAGAGAA	0.616095	0	1.7629	2.4457	0	0	0	0	0	5.28869	0	0	7.3371	0	0	0	0	0	7	0	0	5	low
363	mmu-miR-1930-5p	ACCTCCATAGTACCTGCAGCGT	0.618509	0	3.02211	4.06082	0	0	0	0	0	9.06633	0	12.1825	0	0	0	0	0	0	12	0	6	0	middle
364	mmu-miR-98-3p	CTATACAACTTACTACTTTCCT	0.619293	4.1689	5.54053	0	12.5067	0	0	0	0	16.6216	0	0	0	8	0	0	0	0	22	0	0	0	middle
365	mmu-miR-744-3p_R-1	CTGTTGCCACTAACCTCAACC	0.620674	0	5.28869	4.06082	0	0	0	0	0	15.8661	0	12.1825	0	0	0	0	0	0	21	0	6	0	middle
366	mmu-miR-18a-5p	TAAGGTGCATCTAGTGCAGATAG	0.621132	5.21112	4.02948	0	15.6334	0	0	0	0	12.0884	0	0	0	10	0	0	0	0	16	0	0	0	middle
367	mmu-miR-201-5p	TACTCAGTAAGGCATTGTTCTT	0.621132	2.60556	2.01474	0	7.81668	0	0	0	0	6.04422	0	0	0	5	0	0	0	0	8	0	0	0	low
368	mmu-miR-27b-5p	AGAGCTTAGCTGATTGGTGAAC	0.621279	115.869	146.98	122.285	121.94	130.171	95.4967	165.773	75.7092	199.459	106.429	140.098	120.328	78	71	45	72	33	264	66	69	82	middle
369	mmu-mir-3963-p5_1ss17TC	ATCCCACTTCTGACACCG	0.622934	3.66679	4.60481	0	0	11.0004	0	13.8144	0	0	0	0	0	0	6	0	6	0	0	0	0	0	middle
370	mmu-mir-6240-p5_1ss10AG	CGAAGGCCCGCGGCGGGTGTTGAC	0.627559	1411.2	2692.08	2398.22	509.648	1606.05	2117.9	5249.48	2787.48	39.2874	1720.6	2261.88	3212.18	326	876	998	2280	1215	52	1067	1114	2189	middle
371	mmu-miR-204-3p	GCTGGGAAGGCAAAGGGACGT	0.62766	0	2.77027	2.4457	0	0	0	0	0	8.3108	0	0	7.3371	0	0	0	0	0	11	0	0	5	low
372	mmu-miR-384-5p	TGTAAACAATTCCTAGGCAATGT	0.627777	3.12667	2.77027	0	9.38002	0	0	0	0	8.3108	0	0	0	6	0	0	0	0	11	0	0	0	middle
373	mmu-miR-181d-5p	AACATTCATTGTTGTCGGTGGGT	0.62784	314.908	370.291	252.116	327.78	309.233	307.711	609.369	299.778	201.726	385.939	245.68	124.731	209.667	168.667	145	264.667	130.667	267	239.333	121	85	middle
374	mmu-miR-376b-3p	ATCATAGAGGAACATCCACTT	0.628935	3.53691	3.27395	0	0	0	10.6107	0	0	9.82186	0	0	0	0	0	5	0	0	13	0	0	0	middle
375	mmu-miR-219a-5p_R+2	TGATTGTCCAAACGCAATTCTCG	0.629154	3.53691	3.77764	0	0	0	10.6107	0	0	11.3329	0	0	0	0	0	5	0	0	15	0	0	0	middle
376	mmu-miR-7019-3p	TCACCTTGGCCGCCTCTCTGCAG	0.629289	0	2.77027	2.93484	0	0	0	0	0	8.3108	0	0	8.80452	0	0	0	0	0	11	0	0	6	middle
377	mmu-miR-667-3p	TGACACCTGCCACCCAGCCCAAG	0.629614	0	2.77027	2.6876	0	0	0	0	0	8.3108	8.06279	0	0	0	0	0	0	0	11	5	0	0	low
378	mmu-miR-503-3p_L+1	GGAGTATTGTTTCCACTGCCTGG	0.630558	25.7735	17.4416	16.5939	26.5767	14.6672	36.0765	0	16.0595	36.2653	17.7381	20.3041	11.7394	17	8	17	0	7	48	11	10	8	middle
379	mmu-miR-361-5p	TTATCAGAATCTCCAGGGGTAC	0.633795	1570.9	1455.81	1685.05	1735.3	1468.55	1508.85	1031.48	1404.06	1931.88	1562.57	1805.03	1687.53	1110	801	711	448	612	2557	969	889	1150	middle
380	mmu-miR-6238_L-1R-2_1ss12TC	TATTAGTCAGCGGAGGAAA	0.636559	97.1924	136.601	112.449	93.8002	91.6697	106.107	156.563	199.597	53.6424	85.4656	93.3989	158.481	60	50	50	68	87	71	53	46	108	middle
381	mmu-mir-6240-p3	TGATTTCTGCCCAGTGCTCTGAA	0.638334	7968.95	12137.6	10026.3	3551.9	9476.82	10878.1	17608.8	15332.3	3471.65	7522.58	9459.68	13096.7	2272	5169	5126	7648	6683	4595	4665	4659	8925	high
382	mmu-miR-351-3p	GGTCAAGAGGCGCCTGGGAAC	0.638484	8.48859	1.7629	2.6876	0	0	25.4658	0	0	5.28869	8.06279	0	0	0	0	12	0	0	7	5	0	0	middle
383	mmu-miR-674-5p_R+1	GCACTGAGATGGGAGTGGTGTAT	0.641913	42.1229	35.0265	29.3062	67.2235	42.1681	16.9772	27.6288	32.1191	45.3316	33.8637	20.3041	33.7507	43	23	8	12	14	60	21	10	23	middle
384	mmu-miR-29b-3p_L+1R-3	CTAGCACCATTTGAAATCAGT	0.643986	437.937	506.664	362.583	468.48	396.319	449.011	308.522	348.721	862.749	366.319	402.021	319.409	299.667	216.167	211.583	134	152	1141.92	227.167	198	217.667	middle
385	mmu-miR-342-3p	TCTCACACAGAAATCGCACCCGT	0.64725	487.284	512.112	463.497	531.534	412.514	517.804	557.181	438.196	540.958	477.317	509.633	403.541	340	225	244	242	191	716	296	251	275	middle
386	mmu-miR-99b-3p_R+1	CAAGCTCGTGTCTGTGGGTCCGT	0.652504	47.3238	52.3237	46.0793	50.0268	49.5017	42.443	48.3505	48.1786	60.4422	49.9893	32.4866	55.762	32	27	20	21	21	80	31	16	38	middle
387	mmu-miR-196b-5p_R-1	TAGGTAGTTTCCTGTTGTTGG	0.653892	856.377	1071.14	960.569	842.638	922.197	804.294	623.951	1089.75	1499.72	754.677	1055.81	1071.22	539	503	379	271	475	1985	468	520	730	middle
388	mmu-miR-25-5p_R+1	AGGCGGAGACTTGGGCAATTGCT	0.653926	8.07835	3.52579	8.50026	9.38002	0	14.855	0	0	10.5774	11.2879	14.2129	0	6	0	7	0	0	14	7	7	0	middle
389	mmu-miR-455-5p	TATGTGCCTTTGGACTACATCG	0.656865	47.4179	55.4939	47.714	42.2101	38.5013	61.5423	64.4673	64.2381	37.7764	41.9265	52.7907	48.4249	27	21	29	28	28	50	26	26	33	middle
390	mmu-miR-15b-5p	TAGCAGCACATCATGGTTTACA	0.65804	174.629	170.172	147.517	137.574	242.008	144.306	163.471	146.83	200.215	154.806	138.068	149.677	88	132	68	71	64	265	96	68	102	middle
391	mmu-miR-1943-3p	CAGGTGCCAGCTCCTCCCTTC	0.660856	21.1526	14.1629	27.2353	35.9567	27.5009	0	11.512	0	30.9766	11.2879	26.3953	44.0226	23	15	0	5	0	41	7	13	30	middle
392	mmu-miR-1981-5p_R-1	GTAAAGGCTGGGCTTAGACGTGG	0.662308	153.16	165.046	203.785	171.967	168.672	118.84	101.306	142.242	251.591	104.816	249.74	256.799	110	92	56	44	62	333	65	123	175	middle
393	mmu-miR-30c-5p	TGTAAACATCCTACACTCTCAGC	0.664112	53979.7	50559.6	50007.3	51497.3	54582	55859.9	42124.8	56473	53081	53139.4	43302.6	53579.9	32940.7	29771	26322.3	18296	24615.3	70256.8	32953.5	21327	36513	high
394	mmu-let-7d-5p	AGAGGTAGTAGGTTGCATAGTT	0.66722	10277.6	13794.6	10737.5	10726.1	9421.81	10685	7899.54	9736.67	23747.7	10685.2	11246.4	10280.7	6861	5139	5035	3431	4244	31432	6626.25	5539	7006	high
395	mmu-miR-409-3p	GAATGTTGCTCGGTGAACCCCT	0.667856	17.4584	10.1334	19.0454	37.5201	0	14.855	11.512	0	18.8882	24.1884	18.2737	14.6742	24	0	7	5	0	25	15	9	10	middle
396	PC-3p-2256_3801	CGTGGATCGCCTCAGCTGC	0.673084	808.151	1141.68	1301.56	221.994	999.2	1203.26	1887.97	1532.54	4.53316	1020.75	1303.52	1580.41	142	545	567	820	668	6	633	642	1077	middle
397	mmu-miR-378a-5p	CTCCTGACTCCAGGTCCTGTGT	0.674971	5419.82	6953.39	6244.67	5770.27	5285.68	5203.51	5120.54	4868.33	10871.3	5281.13	6174.48	7278.41	3691	2883	2452	2224	2122	14389	3275	3041	4960	middle
398	mmu-miR-3100-5p_R-2	TTGGGAACGGGGTGTCTTTGG	0.675703	2.60556	2.77027	5.82972	7.81668	0	0	0	0	8.3108	0	10.1521	7.3371	5	0	0	0	0	11	0	5	5	middle
399	mmu-miR-296-3p	GAGGGTTGGGTGGAGGCTCTCC	0.676236	7.29557	2.26658	9.04642	21.8867	0	0	0	0	6.79975	8.06279	0	19.0765	14	0	0	0	0	9	5	0	13	middle
400	PC-3p-24490_360	TTTCTTGTCTTCCACTCTAGT	0.677219	12.3248	9.89555	7.08986	17.1967	9.16697	10.6107	0	18.3538	11.3329	8.06279	0	13.2068	11	5	5	0	8	15	5	0	9	middle
401	mmu-miR-615-5p	GGGGGTCCCCGGTGCTCGGATC	0.679478	5.21112	9.31817	13.204	15.6334	0	0	0	0	27.9545	11.2879	12.1825	16.1416	10	0	0	0	0	37	7	6	11	middle
402	mmu-miR-152-3p	TCAGTGCATGACAGAACTTGG	0.684202	6369.32	5575.65	6252.68	6154.85	6187.71	6765.41	5986.25	7254.32	3486.38	6453.46	6663.81	5640.76	3937	3375	3188	2600	3162	4614.5	4002	3282	3844	middle
403	mmu-miR-139-5p_R+1	TCTACAGTGCACGTGTCTCCAGT	0.68541	1435.43	1592.38	1418.41	1333.53	1497.88	1474.89	1261.72	1438.48	2076.94	1296.5	1530.93	1427.8	853	817	695	548	627	2749	804	754	973	middle
404	mmu-miR-29c-3p	TAGCACCATTTGAAATCGGTTA	0.686392	2048.31	2296.97	1680.47	2192.58	1708.72	2243.64	1143.14	1843.4	3904.38	1697.22	1780.67	1563.54	1402.5	932	1057.25	496.5	803.5	5167.75	1052.5	877	1065.5	middle
405	mmu-miR-337-5p	CGGCGTCATGCAGGAGTTGATT	0.689593	28.7223	21.5888	26.3909	46.9001	20.1673	19.0993	13.8144	27.5306	23.4214	25.8009	28.4257	24.9461	30	11	9	6	12	31	16	14	17	middle
406	mmu-miR-708-3p	CAACTAGACTGTGAGCTTCTAG	0.6948	7.81668	10.8753	3.38402	23.45	0	0	0	11.4711	21.1548	0	10.1521	0	15	0	0	0	5	28	0	5	0	middle
407	mmu-miR-1843a-3p	TCTGATCGTTCACCTCCATACA	0.696046	50.8545	90.4912	64.0492	48.4634	53.1684	50.9316	0	82.5919	188.882	48.3767	52.7907	90.9801	31	29	24	0	36	250	30	26	62	middle
408	mmu-miR-1839-3p_R-2	AGACCTACTTATCTACCAACA	0.69933	21.2466	28.3674	30.1818	28.1401	16.5006	19.0993	11.512	25.2364	48.3538	24.1884	22.3345	44.0226	18	9	9	5	11	64	15	11	30	middle
409	mmu-miR-6945-3p	TCTGAGCTCTGCCCTTCCCAT	0.699994	6.88348	16.4414	13.3884	7.81668	12.8338	0	13.8144	0	35.5098	0	28.4257	11.7394	5	7	0	6	0	47	0	14	8	middle
410	PC-3p-38188_155	ACCGTGTGCTGTAGGCTTT	0.703725	18.4592	8.42578	14.4753	0	25.6675	29.7101	11.512	13.7653	0	9.67535	0	33.7507	0	14	14	5	6	0	6	0	23	middle
411	mmu-miR-1306-5p_L-2	CCACCTCCCCTGCAAACGTCC	0.707095	53.6755	58.3588	66.9838	76.6035	56.8352	27.5879	48.3505	45.8844	80.8414	54.827	77.1556	68.9688	49	31	13	21	20	107	34	38	47	middle
412	mmu-miR-125b-2-3p_R-2	ACAAGTCAGGTTCTTGGGAC	0.708433	403.269	407.184	424.363	434.607	386.846	388.353	423.642	445.078	352.831	417.652	428.417	427.019	278	211	183	184	194	467	259	211	291	middle
413	mmu-miR-6538_R-1	CGCGGGCTCCGGGGCGGC	0.71315	275.657	392.302	431.222	96.9268	350.178	379.865	637.766	539.141	0	283.81	424.356	585.501	62	191	179	277	235	0	176	209	399	middle
414	mmu-miR-210-3p	CTGTGCGTGTGACAGCGGCTGA	0.715552	202.386	243.33	203.283	201.67	174.172	231.314	363.78	169.772	196.437	253.172	190.859	165.819	129	95	109	158	74	260	157	94	113	middle
415	mmu-miR-193a-3p_R-2	AACTGGCCTACAAAGTCCCA	0.716194	33.5506	55.7585	62.9426	32.8301	27.5009	40.3208	0	25.2364	142.039	46.7642	73.0948	68.9688	21	15	19	0	11	188	29	36	47	middle
416	mmu-miR-29b-1-5p_R+2	GCTGGTTTCATATGGTGGTTTAGA	0.721953	3.66679	9.06633	2.6876	0	11.0004	0	0	0	27.199	8.06279	0	0	0	6	0	0	0	36	5	0	0	middle
417	mmu-miR-142a-5p_L+2R-2	CCCATAAAGTAGAAAGCACTA	0.723599	595.131	544.377	566.037	525.281	676.523	583.591	649.278	451.961	531.891	609.547	544.15	544.413	336	369	275	282	197	704	378	268	371	middle
418	mmu-miR-676-5p	ACTCTACAACCTTAGGACTTGC	0.73069	66.0384	69.8998	78.4163	71.9135	88.0029	38.1987	52.9553	91.7688	64.9754	70.9525	79.186	85.1104	46	48	18	23	40	86	44	39	58	middle
419	mmu-miR-30a-3p	CTTTCAGTCGGATGTTTGCAGC	0.731412	8182.6	7217.47	8300.58	7203.85	8861.71	8482.23	6482.41	10453.6	4716.38	7735.44	8476.96	8689.33	4608	4833.5	3997	2815.5	4556.5	6242.5	4797	4175	5921.5	high
420	mmu-let-7d-3p	CTATACGACCTGCTGCCTTTCT	0.736781	10924.2	9805.72	10881.3	12512.9	10633.7	9626.06	6914.11	9819.26	12683.8	10012.4	10862.7	11768.7	8004	5800	4536	3003	4280	16788	6209	5350	8020	high
421	mmu-miR-872-5p_R+1	AAGGTTACTTGTTAGTTCAGGA	0.73918	353.001	344.166	378.263	342.371	341.011	375.62	273.986	435.902	322.61	337.025	416.234	381.529	219	186	177	119	190	427	209	205	260	middle
422	mmu-miR-329-3p	AACACACCCAGCTAACCTTTTT	0.741193	36.6125	39.158	32.3966	34.3934	33.0011	42.443	43.7456	36.7075	37.0208	12.9005	44.669	39.6204	22	18	20	19	16	49	8	22	27	middle
423	mmu-miR-299a-5p	TGGTTTACCGTCCCACATACAT	0.742067	20.9495	15.218	16.2382	18.76	16.5006	27.5879	20.7216	0	24.9324	9.67535	24.3649	14.6742	12	9	13	9	0	33	6	12	10	middle
424	mmu-miR-700-5p	TAAGGCTCCTTCCTGTGCTTGC	0.742972	35.089	38.5264	45.337	31.2667	42.1681	31.8322	36.8384	13.7653	64.9754	51.6018	34.517	49.8923	20	23	15	16	6	86	32	17	34	middle
425	mmu-mir-6236-p3_1ss9AG	CCATACCCGGCCGTCGCC	0.746934	133.324	193.122	203.557	53.1534	115.504	231.314	359.175	215.657	4.53316	164.481	190.859	255.331	34	63	109	156	94	6	102	94	174	middle
426	mmu-miR-495-3p	AAACAAACATGGTGCACTTCTT	0.752127	6.66359	5.54053	2.4457	9.38002	0	10.6107	0	0	16.6216	0	0	7.3371	6	0	5	0	0	22	0	0	5	middle
427	mmu-miR-148a-5p	AAAGTTCTGAGACACTCCGACT	0.755332	3.66679	6.88333	8.34927	0	11.0004	0	16.1168	0	4.53316	0	16.2433	8.80452	0	6	0	7	0	6	0	8	6	middle
428	mmu-miR-5122_L+1R-2	ACCGCGGGACCCGGGGCTG	0.756579	2.60556	5.83844	3.38402	7.81668	0	0	0	11.4711	6.04422	0	10.1521	0	5	0	0	0	5	8	0	5	0	middle
429	mmu-mir-6236-p5	CTGAAAATGGATGGCGCTGGAGC	0.761062	9859.47	13276.9	14391.3	3666.02	10921.5	14990.9	22750	16731.7	349.054	11624.9	14186.5	17362.5	2345	5957	7064	9881	7293	462	7209	6987	11832	high
430	mmu-miR-140-3p_R+1	TACCACAGGGTAGAACCACGGA	0.761151	12725.1	10880.7	10911.4	13144.5	12410.2	12620.4	15895.8	9658.66	7087.6	15133.9	9849.52	7750.91	8408	6769	5947	6904	4210	9381	9385	4851	5282	high
431	mmu-miR-1970b-5p	TATGTCACTGGGCATTGGCTTTGA	0.778174	24.6998	15.5057	15.0505	31.2667	11.0004	31.8322	27.6288	0	18.8882	45.1516	0	0	20	6	15	12	0	25	28	0	0	middle
432	mmu-miR-190a-5p_R+2	TGATATGTTTGATATATTAGGTTG	0.779035	99.798	112.628	90.4452	101.617	91.6697	106.107	64.4673	181.243	92.1743	64.5023	105.581	101.252	65	50	50	28	79	122	40	52	69	middle
433	mmu-miR-25-3p	CATTGCACTTGTCTCGGTCTGA	0.781397	3350.24	3031.83	3171.68	2931.26	3774.96	3344.51	3156.59	3801.52	2137.39	3271.88	3167.44	3075.71	1875	2059	1576	1371	1657	2829	2029	1560	2096	middle
434	mmu-miR-27a-5p	AGGGCTTAGCTGCTTGTGAGCA	0.782488	108.473	124.003	96.1397	121.94	122.837	80.6416	195.704	84.8861	91.4188	129.005	119.794	39.6204	78	67	38	85	37	121	80	59	27	middle
435	mmu-miR-8114_R+2	TCACCCATCTCCTCTCCGCCTCT	0.782813	13.2163	12.6518	6.50652	7.81668	0	31.8322	11.512	0	26.4435	0	12.1825	7.3371	5	0	15	5	0	35	0	6	5	middle
436	mmu-miR-338-3p_R-1	TCCAGCATCAGTGATTTTGTT	0.782886	140.079	123.047	119.456	175.094	100.837	144.306	117.423	73.415	178.304	127.392	123.855	107.122	112	55	68	51	32	236	79	61	73	middle
437	mmu-miR-375-3p	TTTGTTCGTTCGGCTCGCGTGA	0.783075	4.69001	8.44214	2.6876	14.07	0	0	25.3264	0	0	8.06279	0	0	9	0	0	11	0	0	5	0	0	middle
438	mmu-let-7i-5p	TGAGGTAGTAGTTTGTGCTGTT	0.798543	23041.5	23514.1	24968.3	22446.4	22863.3	23814.7	24847.5	28667.4	17027.3	22952.3	26296.9	25655.6	14358	12470.5	11222	10792	12495.5	22537	14233.5	12951.5	17483.5	high
439	mmu-let-7f-5p	TGAGGTAGTAGATTGTATAGTT	0.809576	40873.5	37477.6	40068.1	39187.1	40647.8	42785.4	40345.2	45323.4	26764.2	40436	45699.6	34068.7	25066.3	22170.8	20161.4	17523.1	19755.5	35424.6	25075.7	22507.6	23216.7	high
440	PC-5p-15966_639	CAATGTAGGTAAGGGAAG	0.809747	80.9399	98.8396	115.056	21.8867	106.337	114.596	158.866	137.653	0	70.9525	115.733	158.481	14	58	54	69	60	0	44	57	108	middle
441	mmu-miR-17-3p	ACTGCAGTGAGGGCACTTGTAG	0.811649	70.6966	84.8933	67.5442	109.434	62.3354	40.3208	55.2577	59.6497	139.773	59.6646	71.0644	71.9036	70	34	19	24	26	185	37	35	49	middle
442	mmu-miR-331-5p_R-1	CTAGGTATGGTCCCAGGGATC	0.813089	4.27792	9.06633	3.91312	0	12.8338	0	0	0	27.199	0	0	11.7394	0	7	0	0	0	36	0	0	8	middle
443	mmu-miR-34a-5p	TGGCAGTGTCTTAGCTGGTTGT	0.822238	209.812	227.982	219.235	192.29	229.174	207.971	204.914	190.42	288.611	198.345	243.649	215.711	123	125	98	89	83	382	123	120	147	middle
444	mmu-miR-2137_L-2R-1_1ss16AG	CGGCGGGAGCCCCGGGGA	0.827743	49.8309	62.224	49.1326	50.0268	42.1681	57.298	78.2817	91.7688	16.6216	17.7381	54.8211	74.8384	32	23	27	34	40	22	11	27	51	middle
445	mmu-miR-543-3p_R+1	AAACATTCGCGGTGCACTTCTTT	0.827916	7.37097	3.52579	8.06279	9.38002	0	12.7329	0	0	10.5774	24.1884	0	0	6	0	6	0	0	14	15	0	0	middle
446	mmu-miR-93-3p_R+1	ACTGCTGAGCTAGCACTTCCCGA	0.829725	5.73223	3.02211	2.4457	17.1967	0	0	0	0	9.06633	0	0	7.3371	11	0	0	0	0	12	0	0	5	middle
447	mmu-miR-1306-3p_R+1	ACGTTGGCTCTGGTGGTGATGT	0.832795	8.41319	7.86682	4.8914	12.5067	0	12.7329	11.512	0	12.0884	0	0	14.6742	8	0	6	5	0	16	0	0	10	middle
448	mmu-miR-26a-5p	TTCAAGTAATCCAGGATAGGCT	0.837584	82006	78327.8	78902.8	84568.9	77363.4	84085.5	63232.8	87693.1	84057.5	80743.7	78123.8	77841	54095.2	42196.8	39622.8	27463.8	38223.5	111257	50071.8	38476.8	53046.2	high
449	mmu-miR-379-3p_R-1	TATGTAACATGGTCCACTAAC	0.83821	31.0998	23.4981	25.7213	31.2667	23.8341	38.1987	0	50.4728	20.0215	29.8323	30.4562	16.8753	20	13	18	0	22	26.5	18.5	15	11.5	middle
450	mmu-miR-186-5p	CAAAGAATTCTCCTTTTGGGCT	0.852569	1689.34	1615.55	1615.41	1766.57	1620.72	1680.74	1280.14	1727.55	1838.95	1656.1	1518.75	1671.39	1130	884	792	556	753	2434	1027	748	1139	middle
451	mmu-miR-433-3p	ATCATGATGGGCTCCTCGGTGT	0.852709	37.8095	34.5201	35.2156	43.7734	29.3343	40.3208	25.3264	34.4133	43.8206	40.3139	34.517	30.8158	28	16	19	11	15	58	25	17	21	middle
452	PC-3p-16306_622	GTTCTTAGTTGGTGGAGC	0.85406	100.704	127.89	131.57	50.0268	97.1699	154.917	181.89	192.714	9.06633	82.2404	131.977	180.493	32	53	73	79	84	12	51	65	123	middle
453	mmu-miR-410-3p	AATATAACACAGATGGCCTGT	0.854422	29.771	35.5367	31.772	35.9567	38.5013	14.855	25.3264	36.7075	44.5761	48.3767	26.3953	20.5439	23	21	7	11	16	59	30	13	14	middle
454	PC-3p-79976_12	CCCGTCCCCCGCCTCCCCTCC	0.854544	3.53691	7.67468	6.11158	0	0	10.6107	23.024	0	0	8.06279	0	10.2719	0	0	5	10	0	0	5	0	7	middle
455	mmu-miR-362-5p	AATCCTTGGAACCTAGGTGTGAAT	0.859708	91.4434	107.471	99.4804	95.3635	89.8363	89.1302	46.0481	112.417	163.949	82.2404	107.612	108.589	61	49	42	20	49	217	51	53	74	middle
456	mmu-miR-3968_L-3_1ss14AT	ATCCCACTCCTGACACCA	0.878869	3519.22	3433.65	3909.78	2660.8	3514.62	4382.24	3375.32	4742.15	2183.47	2702.65	3553.22	5473.48	1702	1917	2065	1466	2067	2890	1676	1750	3730	middle
457	mmu-miR-181a-1-3p	ACCATCGACCGTTGATTGTACC	0.892637	47.776	44.5627	51.1948	50.0268	67.8356	25.4658	48.3505	59.6497	25.6879	45.1516	62.9427	45.49	32	37	12	21	26	34	28	31	31	middle
458	mmu-miR-125a-3p_R-1	ACAGGTGAGGTTCTTGGGAGC	0.902955	15.3739	19.5471	15.1435	31.2667	0	14.855	29.9312	0	28.71	14.513	16.2433	14.6742	20	0	7	13	0	38	9	8	10	middle
459	mmu-miR-423-5p	TGAGGGGCAGAGAGCGAGACTTT	0.902971	794.837	828.608	771.205	877.032	790.193	717.286	1082.13	683.677	720.018	893.357	787.799	632.458	561	431	338	470	298	953	554	388	431	middle
460	mmu-miR-592-5p_L-1	TTGTGTCAATATGCGATGATGT	0.910423	3.05566	5.54053	5.86968	0	9.16697	0	0	0	16.6216	0	0	17.609	0	5	0	0	0	22	0	0	12	middle
461	mmu-miR-145a-3p_R-1	ATTCCTGGAAATACTGTTCTT	0.913928	1927.58	1941.68	1839.18	1652.45	2044.23	2086.07	1538	2397.46	1889.57	1594.82	1837.52	2085.2	1057	1115	983	668	1045	2501	989	905	1421	middle
462	mmu-let-7b-3p_1ss22CT	CTATACAACCTACTGCCTTCCT	0.918645	249.806	244.566	238.626	273.584	253.008	222.826	207.216	240.893	285.589	272.522	207.102	236.255	175	138	105	90	105	378	169	102	161	middle
463	PC-5p-26058_327	AGGAAGCCAGATACCCGTC	0.924481	34.4212	42.8997	34.635	10.9434	20.1673	72.153	78.2817	45.8844	4.53316	20.9633	34.517	48.4249	7	11	34	34	20	6	13	17	33	middle
464	mmu-miR-145a-5p	GTCCAGTTTTCCCAGGAATCCCT	0.928754	8911.19	8771.56	9157.07	8643.69	9036.8	9053.08	8479.75	7114.37	10720.6	7885.41	9780.49	9805.3	5529	4929	4266	3683	3101	14189.5	4890	4817	6682	middle
465	mmu-miR-221-5p_R-4	ACCTGGCATACAATGTAGATTT	0.935324	25.7651	29.2092	29.4768	17.1967	9.16697	50.9316	29.9312	22.9422	34.7543	37.0888	26.3953	24.9461	11	5	24	13	10	46	23	13	17	middle
466	mmu-miR-324-5p	CGCATCCCCTAGGGCATTGGTGT	0.937496	83.7266	87.3308	80.2787	118.814	62.3354	70.0309	82.8865	66.5323	112.574	62.8898	91.3685	86.5778	76	34	33	36	29	149	39	45	59	middle
467	mmu-miR-484	TCAGGCTCAGTCCCCTCCCGAT	0.944993	1724.14	1785.52	1784.24	2049.53	1541.88	1581	1901.78	1422.42	2032.37	1754.46	1900.46	1697.81	1311	841	745	826	620	2690	1088	936	1157	middle
468	mmu-miR-7a-1-3p	CAACAAATCACAGTCTGCCATA	0.950587	108.458	99.0142	109.38	110.997	121.004	93.3745	39.1408	84.8861	173.016	93.5284	89.3381	145.275	71	66	44	17	37	229	58	44	99	middle
469	mmu-miR-128-1-5p	CGGGGCCGTAGCACTGTCTGA	0.957831	9.90113	7.05159	9.62903	29.7034	0	0	0	0	21.1548	0	14.2129	14.6742	19	0	0	0	0	28	0	7	10	middle
470	mmu-miR-133a-5p_L+1	AGCTGGTAAAATGGAACCAAAT	0.96271	22355.4	23249.2	23331.7	23853.4	20031.7	23181.3	15937.2	21938.5	31871.9	23548.2	23119.3	23327.6	15258	10926	10923.5	6922	9562.5	42185	14603	11386.5	15897	high
471	mmu-mir-101b-p5_1ss8CA	TACAGTAATGTGATAGCTGAAG	0.965396	1.82389	2.67659	2.4457	5.47168	0	0	0	8.02977	0	0	0	7.3371	3.5	0	0	0	3.5	0	0	0	5	low
472	mmu-miR-370-3p	GCCTGCTGGGGTGGAACCTGGT	0.970667	3.66679	4.53316	3.22512	0	11.0004	0	0	0	13.5995	9.67535	0	0	0	6	0	0	0	18	6	0	0	middle
473	mmu-miR-485-3p_L-1R+1	GTCATACACGGCTCTCCTCTCT	0.971392	3.05566	4.02948	4.30015	0	9.16697	0	0	0	12.0884	12.9005	0	0	0	5	0	0	0	16	8	0	0	middle
474	mmu-miR-6239_R-2_1ss6TG	TAGCGGTGGATCACTCGG	0.972125	18.0427	16.5629	15.4536	7.81668	29.3343	16.9772	23.024	18.3538	8.3108	9.67535	0	36.6855	5	16	8	10	8	11	6	0	25	middle
475	mmu-miR-669o-3p_R-2	ACATAACATACACACACACGT	0.977959	1.30278	1.00737	1.3438	3.90834	0	0	0	0	3.02211	4.03139	0	0	2.5	0	0	0	0	4	2.5	0	0	low
476	PC-5p-49476_77	TCAAGAAGAAGGAGAACA	0.980981	3.53691	4.58844	3.76263	0	0	10.6107	0	13.7653	0	11.2879	0	0	0	0	5	0	6	0	7	0	0	middle
477	mmu-miR-139-3p_R+1	TGGAGACGCGGCCCTGTTGGAGT	0.997922	72.7477	71.1344	71.9883	100.054	71.5024	46.6873	94.3985	32.1191	86.8857	38.7014	99.4901	77.7733	64	39	22	41	14	115	24	49	53	middle
